# Supplementary material for: Transmission of antibiotic resistance at the wildlife-livestock interface
Source: Commun Biol. 2022 Jun 15;5:585. doi: 10.1038/s42003-022-03520-8 (PMC9200806; doi:10.1038/s42003-022-03520-8)
Supplement: Supplementary file 3 — Supplementary data1 [file 42003_2022_3520_MOESM3_ESM.xlsx]

## Sheet: Fig 2a
Source data for figure 2a
								Swine	Cattle	Coyote	Soil	Water
Prevalence	Feral swine	Cattle	Coyote	Soil	Water		Total samples	52	48	3	6	5
AmpR(+)	60	0	33.3333	100	80
KanR(+)	8	0	0	83.3333	0
TetR(+)	52	10.4167	66.6667	83.3333	80
StrepR(+)	8	0	0	83.3333	0
CRB	51.9231	8.33	66.66	100	100
	P						P(1-P)						P(1-P)/n
	Feral swine	Cattle	Coyote	Soil	Water		Feral swine	Cattle	Coyote	Soil	Water		Feral swine	Cattle	Coyote	Soil	Water
AmpR(+)	0.6	0	0.333333	1	0.8		0.24	0	0.222222	0	0.16		0.0048	0	0.0740741	0	0.032
KanR(+)	0.08	0	0	0.833333	0		0.0736	0	0	0.138889	0		0.001472	0	0	0.0231481	0
TetR(+)	0.52	0.104167	0.666667	0.833333	0.8		0.2496	0.093316	0.222222	0.138889	0.16		0.004992	0.00194408	0.0740741	0.0231481	0.032
StrepR(+)	0.08	0	0	0.833333	0		0.0736	0	0	0.138889	0		0.001472	0	0	0.0231481	0
CRB	0.519231	0.0833	0.6666	1	1		0.24963	0.0763611	0.222244	0	0		0.00480058	0.00159086	0.0740815	0	0
	sqrt						1.96*						1.96*(%)
	Feral swine	Cattle	Coyote	Soil	Water		Feral swine	Cattle	Coyote	Soil	Water		Feral swine	Cattle	Coyote	Soil	Water
AmpR(+)	0.069282	0	0.272166	0	0.178885		0.135793	0	0.533444	0	0.350615	AmpR(+)	13.5793	0	53.3444	0	35.0615
KanR(+)	0.0383667	0	0	0.152145	0		0.0751986	0	0	0.298205	0	KanR(+)	7.51986	0	0	29.8205	0
TetR(+)	0.0706541	0.0440918	0.272166	0.152145	0.178885		0.138482	0.0864198	0.533444	0.298205	0.350615	TetR(+)	13.8482	8.64198	53.3444	29.8205	35.0615
StrepR(+)	0.0383667	0	0	0.152145	0		0.0751986	0	0	0.298205	0	StrepR(+)	7.51986	0	0	29.8205	0
CRB	0.0692862	0.0398855	0.272179	0	0		0.135801	0.0781757	0.533471	0	0	CRB	13.5801	7.81757	53.3471	0	0

## Sheet: Fig 3a-b
Source data for figure 3a-b
sample	chao1	shannon	group
KM1639	2137.34	6.44558	swine
KM1640	1642.57	5.68423	swine
KM1641	1941.27	7.27649	swine
KM1642	1802.8	5.49675	swine
KM1643	2101.92	7.22478	swine
KM1644	1479.7	6.58047	swine
KM1645	2153.77	7.94715	swine
KM1646	2120.88	7.76986	swine
KM1647	1794.07	6.30861	swine
KM1649	2317.33	7.35182	swine
KM1650	2192.5	7.08262	swine
KM1651	2467.49	7.99303	swine
KM1652	2024.36	7.04427	swine
KM1653	2355.21	7.52708	swine
KM1654	2038.29	7.33134	swine
KM1655	2360.88	7.48772	swine
KM1656	1252.54	5.81362	swine
KM1657	1181.39	4.01144	swine
KM1658	1211.82	3.84486	swine
KM1659	1701.24	4.97735	swine
KM1660	1055.21	3.86431	swine
KM1661	2401.69	7.06014	swine
KM1662	2179.39	5.88155	swine
KM1663	2389.86	6.96207	swine
KM1664	1498.59	4.73048	swine
KM1665	1457.64	4.4401	swine
KM1666	1976.99	6.87596	swine
KM1667	1357.22	4.12295	swine
KM1726	1217.55	3.40006	swine
KM1727	2063.31	7.02619	swine
KM1728	1270.4	3.57133	swine
KM1729	1016.34	3.27418	swine
KM1730	1435.15	4.54415	swine
KM1731	2025.19	6.95443	swine
KM1732	1180.56	2.47847	swine
KM1733	748.111	1.47315	swine
KM1734	1348.24	3.69367	swine
KM1735	1524.72	5.89572	swine
KM1736	628.133	1.41061	swine
KM1737	882.312	1.62865	swine
KM1738	1143.01	1.81427	swine
KM1739	845.234	1.4769	swine
KM1740	1881.3	5.10767	swine
KM1741	2473.04	7.58817	swine
KM1742	2270.7	7.68879	swine
KM1743	1402.03	7.01254	swine
KM1744	1744.32	7.27863	swine
KM1746	1583.63	6.73181	swine
KM1747	736.651	1.31139	swine
KM1748	556.319	1.23926	swine
KM1679	2742.26	8.31344	cattle
KM1680	3088.8	8.47776	cattle
KM1681	2721.87	8.34682	cattle
KM1682	2913.95	8.35039	cattle
KM1683	3334.74	8.78191	cattle
KM1684	2905.41	8.49467	cattle
KM1685	2527.66	8.03245	cattle
KM1686	3056.96	8.20791	cattle
KM1687	3351.28	8.58135	cattle
KM1688	2895.03	8.404	cattle
KM1689	3160.61	8.84474	cattle
KM1690	3018.7	8.6665	cattle
KM1691	2448.7	8.25781	cattle
KM1692	2812.89	8.57212	cattle
KM1693	3076.08	8.70561	cattle
KM1694	2893.38	8.55525	cattle
KM1695	2169.23	8.61846	cattle
KM1696	3110.98	8.57256	cattle
KM1697	3108.33	8.62553	cattle
KM1698	3290.35	8.58171	cattle
KM1699	3218.93	8.63623	cattle
KM1700	3281.37	8.84427	cattle
KM1701	2989	8.69147	cattle
KM1702	2788.96	8.48484	cattle
KM1703	2878.68	8.58353	cattle
KM1704	2648.15	8.64605	cattle
KM1705	2605.63	8.26556	cattle
KM1706	2381.52	7.95274	cattle
KM1707	3181.91	8.89703	cattle
KM1708	2305.58	8.23004	cattle
KM1709	3021.13	8.71903	cattle
KM1710	2749.82	7.96879	cattle
KM1711	3117.65	8.44074	cattle
KM1712	2446.77	8.2413	cattle
KM1713	3151.02	8.67373	cattle
KM1714	2355.3	8.34753	cattle
KM1715	2251.47	8.19849	cattle
KM1716	2942.79	8.62333	cattle
KM1717	2820.44	8.53667	cattle
KM1718	2433.3	8.23623	cattle
KM1719	2525.6	8.53882	cattle
KM1720	2700.17	8.4821	cattle
KM1721	3120.99	8.44244	cattle
KM1722	2771.97	8.21132	cattle
KM1723	3232.77	8.64982	cattle
KM1724	3155.39	8.66301	cattle
KM1725	2812.47	8.59446	cattle
KM1749	580.083	1.68184	coyote
KM1750	720.545	4.84931	coyote
KM1751	1197.01	5.38613	coyote
KM1668	2201.12	8.46436	soil
KM1669	4179.72	9.75331	soil
KM1670	5296.04	10.5233	soil
KM1671	4788.57	10.0414	soil
KM1672	3328.98	9.92158	soil
KM1673	5727	10.559	soil
KM1674	1619.09	5.96324	water
KM1675	1762.14	5.00102	water
KM1676	3490.84	6.62088	water
KM1677	2509.72	6.74417	water
KM1678	1569.06	5.52639	water

## Sheet: Fig 3d
Source data for figure 3d
# Constructed from biom file
#OTU ID
	Feral swine	Cattle	Coyote	Soil	Water
Unassigned;Other	0.00185143	0.00472646	0.00301659	0.020904	0.0353601
k__Archaea;p__Crenarchaeota	4.33635e-05	7.01999e-06	1.57114e-05	0.00841346	0.000169683
k__Archaea;p__Euryarchaeota	0.002944	0.0159103	0.000125691	0.0138496	0.000763575
k__Archaea;p__[Parvarchaeota]	7.54148e-06	1.00286e-06	0	0.000243527	6.59879e-05
k__Bacteria;Other	0	1.00286e-06	0	0	0
k__Bacteria;p__	0	1.00286e-06	0	7.07014e-05	4.71342e-05
k__Bacteria;p__AC1	0	0	0	2.35671e-05	2.82805e-05
k__Bacteria;p__AD3	9.42685e-07	0	0	0	0
k__Bacteria;p__Acidobacteria	0.000826735	0.000155443	3.14228e-05	0.0701279	0.00330882
k__Bacteria;p__Actinobacteria	0.00808446	0.00769492	0.0270551	0.129195	0.0537896
k__Bacteria;p__Armatimonadetes	3.5822e-05	3.00857e-06	0	0.00263166	0.000339367
k__Bacteria;p__BRC1	3.77074e-06	2.00571e-06	0	0.00260024	8.48416e-05
k__Bacteria;p__Bacteroidetes	0.227782	0.404291	0.105125	0.112179	0.158597
k__Bacteria;p__Chlamydiae	0.00867081	0	0	0.000903406	0.000188537
k__Bacteria;p__Chlorobi	4.71342e-06	0	0	0.00366076	0.000339367
k__Bacteria;p__Chloroflexi	0.000385558	0.00377676	0.000204248	0.15343	0.00577866
k__Bacteria;p__Cyanobacteria	0.0074359	0.0108499	0.00032994	0.0067402	0.0952489
k__Bacteria;p__Deferribacteres	4.80769e-05	4.01142e-06	0	0	0
k__Bacteria;p__Elusimicrobia	0.00139235	0.0010871	0	0.000392785	0.00015083
k__Bacteria;p__FBP	6.59879e-06	1.00286e-06	0	0.000408497	2.82805e-05
k__Bacteria;p__FCPU426	9.42685e-07	0	0	3.92785e-05	0.000131976
k__Bacteria;p__Fibrobacteres	0.000251697	0.000641828	0	0.00319727	0.00111237
k__Bacteria;p__Firmicutes	0.540848	0.465556	0.714618	0.0592792	0.00605204
k__Bacteria;p__Fusobacteria	0.000937029	2.40685e-05	0.107293	7.85571e-06	0.00279977
k__Bacteria;p__GN02	0	0	0	0.000298517	0.00210219
k__Bacteria;p__GN04	0	0	0	7.85571e-05	9.42685e-06
k__Bacteria;p__Gemmatimonadetes	1.69683e-05	3.51e-05	0	0.0136375	0.000254525
k__Bacteria;p__Hyd24-12	0	0	0	8.64128e-05	0
k__Bacteria;p__KSB3	0	0	0	3.92785e-05	0
k__Bacteria;p__LCP-89	0	0	0	0	9.42685e-06
k__Bacteria;p__LD1	1.88537e-06	6.51856e-05	0	7.85571e-06	0
k__Bacteria;p__Lentisphaerae	0.000196078	0.00580453	0	2.35671e-05	0.000122549
k__Bacteria;p__MVP-21	0	0	0	0.000133547	0
k__Bacteria;p__NC10	6.59879e-06	0	0	0.000369218	2.82805e-05
k__Bacteria;p__NKB19	0	2.00571e-06	0	0.000337795	7.54148e-05
k__Bacteria;p__Nitrospirae	2.07391e-05	1.00286e-06	0	0.00216817	0.000113122
k__Bacteria;p__OD1	9.42685e-07	0	0	0.000314228	0.00307315
k__Bacteria;p__OP11	0	0	0	0.000133547	1.88537e-05
k__Bacteria;p__OP3	9.42685e-07	0	0	3.14228e-05	0.00050905
k__Bacteria;p__OP8	0	0	0	0.000243527	2.82805e-05
k__Bacteria;p__Planctomycetes	0.00277621	0.00316903	0.000942685	0.0667578	0.00652338
k__Bacteria;p__Proteobacteria	0.165809	0.0254575	0.0408968	0.296946	0.598614
k__Bacteria;p__SBR1093	3.77074e-06	0	0	7.85571e-06	0
k__Bacteria;p__SC4	0	0	0	2.35671e-05	0
k__Bacteria;p__SR1	0	3.00857e-06	0	5.49899e-05	0.000527903
k__Bacteria;p__Spirochaetes	0.0131014	0.00714836	0	0.000942685	0.00152715
k__Bacteria;p__Synergistetes	0.000286576	5.31514e-05	0	6.28457e-05	1.88537e-05
k__Bacteria;p__TM6	1.22549e-05	0	0	0.000298517	0.000207391
k__Bacteria;p__TM7	9.42685e-07	6.61885e-05	0	0.000479198	1.88537e-05
k__Bacteria;p__TPD-58	0	0	0	7.85571e-06	0
k__Bacteria;p__Tenericutes	0.00149604	0.0116111	1.57114e-05	6.28457e-05	0.000103695
k__Bacteria;p__Verrucomicrobia	0.0126867	0.0318327	0.00021996	0.0231586	0.0213047
k__Bacteria;p__WPS-2	0.00198812	6.01714e-06	0.00010998	0.000604889	0.000169683
k__Bacteria;p__WS1	0	0	0	3.92785e-05	1.88537e-05
k__Bacteria;p__WS2	0	0	0	0.000777715	9.42685e-06
k__Bacteria;p__WS3	8.48416e-06	0	0	0.00112337	3.77074e-05
k__Bacteria;p__WS4	9.42685e-07	0	0	0	0
k__Bacteria;p__WS5	1.88537e-06	0	0	9.42685e-05	3.77074e-05
k__Bacteria;p__WWE1	0	0	0	0.000754148	0
k__Bacteria;p__ZB3	0	0	0	0	5.65611e-05
k__Bacteria;p__[Caldithrix]	0	0	0	0.000102124	0
k__Bacteria;p__[Thermi]	2.16817e-05	1.10314e-05	0	0.00150044	9.42685e-05
	Cattle	Feral swine	Coyote	Soil	Water
p__Acidobacteria	0.000155443	0.000826735	3.14228e-05	0.0701279	0.00330882
p__Actinobacteria	0.00769492	0.00808446	0.0270551	0.129195	0.0537896
p__Bacteroidetes	0.404291	0.227782	0.105125	0.112179	0.158597
p__Chloroflexi	0.00377676	0.000385558	0.000204248	0.15343	0.00577866
p__Cyanobacteria	0.0108499	0.0074359	0.00032994	0.0067402	0.0952489
p__Firmicutes	0.465556	0.540848	0.714618	0.0592792	0.00605204
p__Fusobacteria	2.40685e-05	0.000937029	0.107293	7.85571e-06	0.00279977
p__Planctomycetes	0.00316903	0.00277621	0.000942685	0.0667578	0.00652338
p__Proteobacteria	0.0254575	0.165809	0.0408968	0.296946	0.598614
Others	0.0790251	0.045115	0.00350365	0.105337	0.0692873

## Sheet: Fig 4a-b
Source data for figure 4a-b
sample	chao1	shannon	group
KM1748	576.121	1.23698	Inside swine
KM1747	827.196	1.34242	Inside swine
KM1733	833.739	1.4587	Inside swine
KM1736	849.4	1.39672	Inside swine
KM1739	981.017	1.45138	Inside swine
KM1737	995.25	1.59524	Outside swine
KM1660	1045.55	3.84	Inside swine
KM1658	1053.14	3.81242	Outside swine
KM1729	1104.16	3.26089	Outside swine
KM1738	1186.54	1.81695	Inside swine
KM1732	1205.83	2.46651	Outside swine
KM1726	1210.72	3.372	Outside swine
KM1656	1260.18	5.82606	Inside swine
KM1665	1312.33	4.45681	Inside swine
KM1728	1319.88	3.58019	Outside swine
KM1644	1360.99	6.59913	Inside swine
KM1657	1414.76	4.00137	Outside swine
KM1743	1503.07	7.02273	Inside swine
KM1664	1557.32	4.72526	Inside swine
KM1730	1571.77	4.54328	Outside swine
KM1734	1609.79	3.65845	Outside swine
KM1642	1702.01	5.50794	Inside swine
KM1667	1719.01	4.0881	Inside swine
KM1746	1773.11	6.73903	Inside swine
KM1640	1822.86	5.68297	Inside swine
KM1744	1842.62	7.26504	Inside swine
KM1647	1855.95	6.30869	Inside swine
KM1654	1861.15	7.32223	Inside swine
KM1735	1862.59	5.94573	Inside swine
KM1641	1909.16	7.27049	Inside swine
KM1659	1915.51	4.98046	Outside swine
KM1666	1925.18	6.8895	Inside swine
KM1731	1977.4	6.94246	Inside swine
KM1639	1995.98	6.43208	Inside swine
KM1740	2077.52	5.07864	Inside swine
KM1646	2103.56	7.776	Inside swine
KM1643	2158.93	7.20918	Inside swine
KM1653	2232.45	7.51051	Outside swine
KM1662	2259.21	5.89327	Outside swine
KM1645	2271.12	7.95189	Inside swine
KM1649	2273.5	7.3824	Inside swine
KM1727	2323.22	7.03428	Outside swine
KM1652	2330.64	7.03945	Inside swine
KM1742	2406.54	7.66876	Inside swine
KM1650	2409.69	7.07525	Inside swine
KM1661	2433.63	7.04295	Inside swine
KM1663	2495.88	6.95092	Inside swine
KM1655	2540.68	7.49552	Inside swine
KM1741	2548.37	7.62176	Inside swine
KM1651	2550.25	7.97893	Inside swine

## Sheet: Fig 4d
Source data for figure 4d
distance	group
0.485838	cattle_outsie
0.645905	cattle_outsie
0.634903	cattle_outsie
0.608422	cattle_outsie
0.541535	cattle_outsie
0.682084	cattle_outsie
0.490622	cattle_outsie
0.682115	cattle_outsie
0.687487	cattle_outsie
0.574944	cattle_outsie
0.658549	cattle_outsie
0.625752	cattle_outsie
0.679357	cattle_outsie
0.686816	cattle_outsie
0.516768	cattle_outsie
0.686179	cattle_outsie
0.672716	cattle_outsie
0.648313	cattle_outsie
0.590642	cattle_outsie
0.718837	cattle_outsie
0.54083	cattle_outsie
0.719516	cattle_outsie
0.723061	cattle_outsie
0.61412	cattle_outsie
0.694189	cattle_outsie
0.661422	cattle_outsie
0.714366	cattle_outsie
0.721189	cattle_outsie
0.524556	cattle_outsie
0.679794	cattle_outsie
0.666032	cattle_outsie
0.64427	cattle_outsie
0.582698	cattle_outsie
0.708005	cattle_outsie
0.542661	cattle_outsie
0.708364	cattle_outsie
0.712691	cattle_outsie
0.608563	cattle_outsie
0.684141	cattle_outsie
0.654457	cattle_outsie
0.704791	cattle_outsie
0.711329	cattle_outsie
0.522966	cattle_outsie
0.71967	cattle_outsie
0.70978	cattle_outsie
0.684079	cattle_outsie
0.614562	cattle_outsie
0.758587	cattle_outsie
0.58438	cattle_outsie
0.758931	cattle_outsie
0.763731	cattle_outsie
0.656551	cattle_outsie
0.732637	cattle_outsie
0.702528	cattle_outsie
0.753491	cattle_outsie
0.760199	cattle_outsie
0.517354	cattle_outsie
0.676894	cattle_outsie
0.663778	cattle_outsie
0.638894	cattle_outsie
0.575326	cattle_outsie
0.707029	cattle_outsie
0.531673	cattle_outsie
0.706016	cattle_outsie
0.71226	cattle_outsie
0.60141	cattle_outsie
0.68333	cattle_outsie
0.650684	cattle_outsie
0.703625	cattle_outsie
0.71034	cattle_outsie
0.538121	cattle_outsie
0.711826	cattle_outsie
0.698654	cattle_outsie
0.674124	cattle_outsie
0.604865	cattle_outsie
0.747624	cattle_outsie
0.567875	cattle_outsie
0.748112	cattle_outsie
0.752357	cattle_outsie
0.640305	cattle_outsie
0.723502	cattle_outsie
0.688072	cattle_outsie
0.743697	cattle_outsie
0.750158	cattle_outsie
0.584351	cattle_outsie
0.731338	cattle_outsie
0.720332	cattle_outsie
0.694306	cattle_outsie
0.631955	cattle_outsie
0.774459	cattle_outsie
0.589013	cattle_outsie
0.77544	cattle_outsie
0.779876	cattle_outsie
0.672494	cattle_outsie
0.750356	cattle_outsie
0.718666	cattle_outsie
0.771036	cattle_outsie
0.776958	cattle_outsie
0.537325	cattle_outsie
0.689058	cattle_outsie
0.674803	cattle_outsie
0.652972	cattle_outsie
0.588455	cattle_outsie
0.718193	cattle_outsie
0.553256	cattle_outsie
0.718599	cattle_outsie
0.722939	cattle_outsie
0.623232	cattle_outsie
0.694749	cattle_outsie
0.664218	cattle_outsie
0.714507	cattle_outsie
0.721707	cattle_outsie
0.524902	cattle_outsie
0.725406	cattle_outsie
0.715457	cattle_outsie
0.68781	cattle_outsie
0.615777	cattle_outsie
0.764857	cattle_outsie
0.574569	cattle_outsie
0.766399	cattle_outsie
0.770395	cattle_outsie
0.654018	cattle_outsie
0.739954	cattle_outsie
0.707056	cattle_outsie
0.761333	cattle_outsie
0.76716	cattle_outsie
0.53784	cattle_outsie
0.717391	cattle_outsie
0.703481	cattle_outsie
0.681863	cattle_outsie
0.614587	cattle_outsie
0.750016	cattle_outsie
0.576147	cattle_outsie
0.750854	cattle_outsie
0.754916	cattle_outsie
0.648772	cattle_outsie
0.724909	cattle_outsie
0.69446	cattle_outsie
0.745785	cattle_outsie
0.751798	cattle_outsie
0.549719	cattle_outsie
0.728116	cattle_outsie
0.715065	cattle_outsie
0.690268	cattle_outsie
0.618576	cattle_outsie
0.764127	cattle_outsie
0.573495	cattle_outsie
0.764847	cattle_outsie
0.768651	cattle_outsie
0.656445	cattle_outsie
0.73823	cattle_outsie
0.704828	cattle_outsie
0.758273	cattle_outsie
0.762805	cattle_outsie
0.507133	cattle_outsie
0.693854	cattle_outsie
0.680298	cattle_outsie
0.655713	cattle_outsie
0.592334	cattle_outsie
0.73001	cattle_outsie
0.548748	cattle_outsie
0.730543	cattle_outsie
0.734672	cattle_outsie
0.621393	cattle_outsie
0.704458	cattle_outsie
0.669881	cattle_outsie
0.724771	cattle_outsie
0.730261	cattle_outsie
0.515136	cattle_outsie
0.684053	cattle_outsie
0.669777	cattle_outsie
0.64861	cattle_outsie
0.5882	cattle_outsie
0.714466	cattle_outsie
0.547359	cattle_outsie
0.715291	cattle_outsie
0.719348	cattle_outsie
0.616115	cattle_outsie
0.689899	cattle_outsie
0.659249	cattle_outsie
0.710013	cattle_outsie
0.71658	cattle_outsie
0.5227	cattle_outsie
0.686724	cattle_outsie
0.672473	cattle_outsie
0.650082	cattle_outsie
0.580904	cattle_outsie
0.714164	cattle_outsie
0.545618	cattle_outsie
0.714801	cattle_outsie
0.718667	cattle_outsie
0.611046	cattle_outsie
0.689009	cattle_outsie
0.658726	cattle_outsie
0.709399	cattle_outsie
0.715596	cattle_outsie
0.52257	cattle_outsie
0.694117	cattle_outsie
0.679751	cattle_outsie
0.656698	cattle_outsie
0.590609	cattle_outsie
0.723149	cattle_outsie
0.549637	cattle_outsie
0.72331	cattle_outsie
0.72755	cattle_outsie
0.617015	cattle_outsie
0.697039	cattle_outsie
0.664789	cattle_outsie
0.717699	cattle_outsie
0.723654	cattle_outsie
0.53342	cattle_outsie
0.704826	cattle_outsie
0.690485	cattle_outsie
0.666943	cattle_outsie
0.602992	cattle_outsie
0.73632	cattle_outsie
0.559836	cattle_outsie
0.736478	cattle_outsie
0.741367	cattle_outsie
0.63065	cattle_outsie
0.711368	cattle_outsie
0.677256	cattle_outsie
0.731316	cattle_outsie
0.736927	cattle_outsie
0.466895	cattle_outsie
0.623611	cattle_outsie
0.615223	cattle_outsie
0.573393	cattle_outsie
0.514343	cattle_outsie
0.661199	cattle_outsie
0.470328	cattle_outsie
0.65266	cattle_outsie
0.66384	cattle_outsie
0.549558	cattle_outsie
0.628852	cattle_outsie
0.590719	cattle_outsie
0.659142	cattle_outsie
0.669681	cattle_outsie
0.515238	cattle_outsie
0.7049	cattle_outsie
0.697748	cattle_outsie
0.666946	cattle_outsie
0.596789	cattle_outsie
0.745821	cattle_outsie
0.557635	cattle_outsie
0.743813	cattle_outsie
0.748724	cattle_outsie
0.637561	cattle_outsie
0.718387	cattle_outsie
0.684603	cattle_outsie
0.738837	cattle_outsie
0.748	cattle_outsie
0.534551	cattle_outsie
0.711341	cattle_outsie
0.697226	cattle_outsie
0.674536	cattle_outsie
0.600644	cattle_outsie
0.74179	cattle_outsie
0.566297	cattle_outsie
0.742521	cattle_outsie
0.746588	cattle_outsie
0.637809	cattle_outsie
0.71609	cattle_outsie
0.684218	cattle_outsie
0.736382	cattle_outsie
0.743109	cattle_outsie
0.531549	cattle_outsie
0.702373	cattle_outsie
0.691954	cattle_outsie
0.666299	cattle_outsie
0.602194	cattle_outsie
0.737702	cattle_outsie
0.564755	cattle_outsie
0.736917	cattle_outsie
0.740872	cattle_outsie
0.635686	cattle_outsie
0.711348	cattle_outsie
0.67966	cattle_outsie
0.731326	cattle_outsie
0.739078	cattle_outsie
0.541331	cattle_outsie
0.724372	cattle_outsie
0.712233	cattle_outsie
0.687361	cattle_outsie
0.623314	cattle_outsie
0.759749	cattle_outsie
0.587452	cattle_outsie
0.760856	cattle_outsie
0.76509	cattle_outsie
0.654609	cattle_outsie
0.736281	cattle_outsie
0.703393	cattle_outsie
0.756979	cattle_outsie
0.763053	cattle_outsie
0.559698	cattle_outsie
0.741564	cattle_outsie
0.728748	cattle_outsie
0.703651	cattle_outsie
0.631284	cattle_outsie
0.776576	cattle_outsie
0.59535	cattle_outsie
0.777568	cattle_outsie
0.781338	cattle_outsie
0.671359	cattle_outsie
0.751059	cattle_outsie
0.717551	cattle_outsie
0.771508	cattle_outsie
0.776434	cattle_outsie
0.568431	cattle_outsie
0.744264	cattle_outsie
0.730763	cattle_outsie
0.707583	cattle_outsie
0.636815	cattle_outsie
0.776811	cattle_outsie
0.598485	cattle_outsie
0.777328	cattle_outsie
0.781225	cattle_outsie
0.67479	cattle_outsie
0.750737	cattle_outsie
0.718654	cattle_outsie
0.770937	cattle_outsie
0.775158	cattle_outsie
0.530479	cattle_outsie
0.708256	cattle_outsie
0.695748	cattle_outsie
0.670175	cattle_outsie
0.607336	cattle_outsie
0.740035	cattle_outsie
0.565935	cattle_outsie
0.740832	cattle_outsie
0.744426	cattle_outsie
0.634719	cattle_outsie
0.715276	cattle_outsie
0.682689	cattle_outsie
0.735095	cattle_outsie
0.741832	cattle_outsie
0.508596	cattle_outsie
0.692592	cattle_outsie
0.68294	cattle_outsie
0.655017	cattle_outsie
0.592436	cattle_outsie
0.730322	cattle_outsie
0.552634	cattle_outsie
0.728341	cattle_outsie
0.735554	cattle_outsie
0.623995	cattle_outsie
0.705757	cattle_outsie
0.673238	cattle_outsie
0.727264	cattle_outsie
0.734681	cattle_outsie
0.533419	cattle_outsie
0.709752	cattle_outsie
0.696021	cattle_outsie
0.673913	cattle_outsie
0.613046	cattle_outsie
0.741011	cattle_outsie
0.568296	cattle_outsie
0.741695	cattle_outsie
0.745721	cattle_outsie
0.637769	cattle_outsie
0.715837	cattle_outsie
0.684029	cattle_outsie
0.735848	cattle_outsie
0.740908	cattle_outsie
0.569123	cattle_outsie
0.745867	cattle_outsie
0.731628	cattle_outsie
0.711222	cattle_outsie
0.640551	cattle_outsie
0.775996	cattle_outsie
0.60418	cattle_outsie
0.776707	cattle_outsie
0.780773	cattle_outsie
0.673316	cattle_outsie
0.74974	cattle_outsie
0.71899	cattle_outsie
0.7694	cattle_outsie
0.77538	cattle_outsie
0.544015	cattle_outsie
0.709156	cattle_outsie
0.694706	cattle_outsie
0.674207	cattle_outsie
0.611232	cattle_outsie
0.736951	cattle_outsie
0.573589	cattle_outsie
0.73751	cattle_outsie
0.74169	cattle_outsie
0.638604	cattle_outsie
0.711334	cattle_outsie
0.681978	cattle_outsie
0.731345	cattle_outsie
0.737716	cattle_outsie
0.558433	cattle_outsie
0.733837	cattle_outsie
0.720725	cattle_outsie
0.69829	cattle_outsie
0.632522	cattle_outsie
0.766515	cattle_outsie
0.586624	cattle_outsie
0.767213	cattle_outsie
0.771267	cattle_outsie
0.664011	cattle_outsie
0.74084	cattle_outsie
0.710546	cattle_outsie
0.760884	cattle_outsie
0.765562	cattle_outsie
0.571653	cattle_outsie
0.731402	cattle_outsie
0.717116	cattle_outsie
0.69455	cattle_outsie
0.629586	cattle_outsie
0.759931	cattle_outsie
0.592907	cattle_outsie
0.760695	cattle_outsie
0.765203	cattle_outsie
0.658103	cattle_outsie
0.734747	cattle_outsie
0.707985	cattle_outsie
0.755606	cattle_outsie
0.76173	cattle_outsie
0.556764	cattle_outsie
0.730802	cattle_outsie
0.71728	cattle_outsie
0.693445	cattle_outsie
0.625243	cattle_outsie
0.765211	cattle_outsie
0.585971	cattle_outsie
0.766036	cattle_outsie
0.770189	cattle_outsie
0.663501	cattle_outsie
0.739825	cattle_outsie
0.707319	cattle_outsie
0.76019	cattle_outsie
0.765753	cattle_outsie
0.555539	cattle_outsie
0.716057	cattle_outsie
0.702201	cattle_outsie
0.681221	cattle_outsie
0.610471	cattle_outsie
0.742678	cattle_outsie
0.582504	cattle_outsie
0.743587	cattle_outsie
0.74726	cattle_outsie
0.643177	cattle_outsie
0.717188	cattle_outsie
0.690658	cattle_outsie
0.736536	cattle_outsie
0.744261	cattle_outsie
0.563614	cattle_outsie
0.729982	cattle_outsie
0.717244	cattle_outsie
0.695146	cattle_outsie
0.635667	cattle_outsie
0.763146	cattle_outsie
0.594968	cattle_outsie
0.763586	cattle_outsie
0.767921	cattle_outsie
0.663356	cattle_outsie
0.738097	cattle_outsie
0.708147	cattle_outsie
0.758131	cattle_outsie
0.765087	cattle_outsie
0.485536	cattle_outsie
0.642018	cattle_outsie
0.629654	cattle_outsie
0.606926	cattle_outsie
0.549345	cattle_outsie
0.678754	cattle_outsie
0.5153	cattle_outsie
0.678906	cattle_outsie
0.684023	cattle_outsie
0.580616	cattle_outsie
0.655239	cattle_outsie
0.626093	cattle_outsie
0.675338	cattle_outsie
0.682819	cattle_outsie
0.513504	cattle_outsie
0.69678	cattle_outsie
0.685649	cattle_outsie
0.65898	cattle_outsie
0.59823	cattle_outsie
0.732726	cattle_outsie
0.554883	cattle_outsie
0.731401	cattle_outsie
0.737311	cattle_outsie
0.627103	cattle_outsie
0.707439	cattle_outsie
0.674235	cattle_outsie
0.727975	cattle_outsie
0.734623	cattle_outsie
0.531891	cattle_outsie
0.709315	cattle_outsie
0.697137	cattle_outsie
0.673689	cattle_outsie
0.606368	cattle_outsie
0.739811	cattle_outsie
0.567088	cattle_outsie
0.740426	cattle_outsie
0.744644	cattle_outsie
0.64484	cattle_outsie
0.714066	cattle_outsie
0.682842	cattle_outsie
0.734737	cattle_outsie
0.741913	cattle_outsie
0.53275	cattle_outsie
0.69881	cattle_outsie
0.687857	cattle_outsie
0.661488	cattle_outsie
0.602766	cattle_outsie
0.733878	cattle_outsie
0.56778	cattle_outsie
0.734489	cattle_outsie
0.739249	cattle_outsie
0.636053	cattle_outsie
0.709184	cattle_outsie
0.676735	cattle_outsie
0.7299	cattle_outsie
0.736963	cattle_outsie
0.54416	cattle_outsie
0.719024	cattle_outsie
0.70719	cattle_outsie
0.681138	cattle_outsie
0.620679	cattle_outsie
0.755463	cattle_outsie
0.576494	cattle_outsie
0.75635	cattle_outsie
0.760748	cattle_outsie
0.648599	cattle_outsie
0.730188	cattle_outsie
0.696521	cattle_outsie
0.750476	cattle_outsie
0.75698	cattle_outsie
0.543211	cattle_outsie
0.71329	cattle_outsie
0.698865	cattle_outsie
0.677012	cattle_outsie
0.613287	cattle_outsie
0.741257	cattle_outsie
0.573077	cattle_outsie
0.742	cattle_outsie
0.745976	cattle_outsie
0.641918	cattle_outsie
0.715517	cattle_outsie
0.683596	cattle_outsie
0.735082	cattle_outsie
0.741917	cattle_outsie
0.50536	cattle_outsie
0.689055	cattle_outsie
0.674508	cattle_outsie
0.654316	cattle_outsie
0.582625	cattle_outsie
0.719455	cattle_outsie
0.542851	cattle_outsie
0.719375	cattle_outsie
0.724523	cattle_outsie
0.617686	cattle_outsie
0.693753	cattle_outsie
0.665135	cattle_outsie
0.714499	cattle_outsie
0.720973	cattle_outsie
0.553491	cattle_outsie
0.722375	cattle_outsie
0.713411	cattle_outsie
0.685737	cattle_outsie
0.619161	cattle_outsie
0.760644	cattle_outsie
0.581409	cattle_outsie
0.758929	cattle_outsie
0.763804	cattle_outsie
0.658714	cattle_outsie
0.732819	cattle_outsie
0.704428	cattle_outsie
0.753944	cattle_outsie
0.763628	cattle_outsie
0.538265	cattle_outsie
0.717326	cattle_outsie
0.70406	cattle_outsie
0.679725	cattle_outsie
0.615799	cattle_outsie
0.748369	cattle_outsie
0.571148	cattle_outsie
0.749106	cattle_outsie
0.753519	cattle_outsie
0.644826	cattle_outsie
0.722432	cattle_outsie
0.68824	cattle_outsie
0.742805	cattle_outsie
0.748597	cattle_outsie
0.519272	cattle_outsie
0.726967	cattle_outsie
0.717614	cattle_outsie
0.689787	cattle_outsie
0.624327	cattle_outsie
0.766853	cattle_outsie
0.583758	cattle_outsie
0.768036	cattle_outsie
0.771653	cattle_outsie
0.663577	cattle_outsie
0.74319	cattle_outsie
0.706952	cattle_outsie
0.763925	cattle_outsie
0.768479	cattle_outsie
0.556785	cattle_outsie
0.730122	cattle_outsie
0.715652	cattle_outsie
0.692445	cattle_outsie
0.623254	cattle_outsie
0.760625	cattle_outsie
0.586659	cattle_outsie
0.761508	cattle_outsie
0.76551	cattle_outsie
0.661177	cattle_outsie
0.7362	cattle_outsie
0.701803	cattle_outsie
0.756778	cattle_outsie
0.761982	cattle_outsie
0.57764	cattle_outsie
0.758321	cattle_outsie
0.746826	cattle_outsie
0.723454	cattle_outsie
0.657901	cattle_outsie
0.794347	cattle_outsie
0.618272	cattle_outsie
0.795049	cattle_outsie
0.798993	cattle_outsie
0.691558	cattle_outsie
0.768425	cattle_outsie
0.73691	cattle_outsie
0.788255	cattle_outsie
0.792843	cattle_outsie
0.518496	cattle_outsie
0.702642	cattle_outsie
0.689303	cattle_outsie
0.665553	cattle_outsie
0.594671	cattle_outsie
0.733613	cattle_outsie
0.557486	cattle_outsie
0.733933	cattle_outsie
0.738404	cattle_outsie
0.628867	cattle_outsie
0.708492	cattle_outsie
0.675768	cattle_outsie
0.728974	cattle_outsie
0.735293	cattle_outsie
0.551687	cattle_outsie
0.728783	cattle_outsie
0.714943	cattle_outsie
0.69244	cattle_outsie
0.629175	cattle_outsie
0.758387	cattle_outsie
0.586438	cattle_outsie
0.758709	cattle_outsie
0.763333	cattle_outsie
0.65469	cattle_outsie
0.732955	cattle_outsie
0.699728	cattle_outsie
0.753391	cattle_outsie
0.759404	cattle_outsie
0.596686	cattle_inside
0.628473	cattle_inside
0.482096	cattle_inside
0.738559	cattle_inside
0.447537	cattle_inside
0.497944	cattle_inside
0.443474	cattle_inside
0.416709	cattle_inside
0.577787	cattle_inside
0.528677	cattle_inside
0.505604	cattle_inside
0.450688	cattle_inside
0.482804	cattle_inside
0.436254	cattle_inside
0.458508	cattle_inside
0.532142	cattle_inside
0.648366	cattle_inside
0.463678	cattle_inside
0.535973	cattle_inside
0.617354	cattle_inside
0.633338	cattle_inside
0.515912	cattle_inside
0.632627	cattle_inside
0.472881	cattle_inside
0.681674	cattle_inside
0.601446	cattle_inside
0.684227	cattle_inside
0.667961	cattle_inside
0.680087	cattle_inside
0.573333	cattle_inside
0.527899	cattle_inside
0.429309	cattle_inside
0.572033	cattle_inside
0.492666	cattle_inside
0.648141	cattle_inside
0.683448	cattle_inside
0.651449	cattle_inside
0.692981	cattle_inside
0.502282	cattle_inside
0.796551	cattle_inside
0.489941	cattle_inside
0.54827	cattle_inside
0.492749	cattle_inside
0.470777	cattle_inside
0.62895	cattle_inside
0.590101	cattle_inside
0.525166	cattle_inside
0.508019	cattle_inside
0.515754	cattle_inside
0.482472	cattle_inside
0.512535	cattle_inside
0.570028	cattle_inside
0.688547	cattle_inside
0.514988	cattle_inside
0.596557	cattle_inside
0.656722	cattle_inside
0.673255	cattle_inside
0.564346	cattle_inside
0.670181	cattle_inside
0.522902	cattle_inside
0.716445	cattle_inside
0.643312	cattle_inside
0.719001	cattle_inside
0.702443	cattle_inside
0.714549	cattle_inside
0.611161	cattle_inside
0.584085	cattle_inside
0.440586	cattle_inside
0.608743	cattle_inside
0.538706	cattle_inside
0.677342	cattle_inside
0.717826	cattle_inside
0.640649	cattle_inside
0.681663	cattle_inside
0.527153	cattle_inside
0.791026	cattle_inside
0.503945	cattle_inside
0.528429	cattle_inside
0.479169	cattle_inside
0.472658	cattle_inside
0.61659	cattle_inside
0.583224	cattle_inside
0.536798	cattle_inside
0.503197	cattle_inside
0.526061	cattle_inside
0.476473	cattle_inside
0.496977	cattle_inside
0.57245	cattle_inside
0.682813	cattle_inside
0.519904	cattle_inside
0.589406	cattle_inside
0.64945	cattle_inside
0.664734	cattle_inside
0.558512	cattle_inside
0.662169	cattle_inside
0.521342	cattle_inside
0.705979	cattle_inside
0.62983	cattle_inside
0.708769	cattle_inside
0.692779	cattle_inside
0.704657	cattle_inside
0.601814	cattle_inside
0.583263	cattle_inside
0.447712	cattle_inside
0.609464	cattle_inside
0.530345	cattle_inside
0.663	cattle_inside
0.707861	cattle_inside
0.662543	cattle_inside
0.704419	cattle_inside
0.519659	cattle_inside
0.818063	cattle_inside
0.516336	cattle_inside
0.575025	cattle_inside
0.53033	cattle_inside
0.498694	cattle_inside
0.637169	cattle_inside
0.614583	cattle_inside
0.537917	cattle_inside
0.541079	cattle_inside
0.54671	cattle_inside
0.506005	cattle_inside
0.543361	cattle_inside
0.59482	cattle_inside
0.723651	cattle_inside
0.532018	cattle_inside
0.61481	cattle_inside
0.692726	cattle_inside
0.708767	cattle_inside
0.580034	cattle_inside
0.705172	cattle_inside
0.560408	cattle_inside
0.75701	cattle_inside
0.668934	cattle_inside
0.758264	cattle_inside
0.741692	cattle_inside
0.754621	cattle_inside
0.647073	cattle_inside
0.610297	cattle_inside
0.466557	cattle_inside
0.625184	cattle_inside
0.560108	cattle_inside
0.688385	cattle_inside
0.756523	cattle_inside
0.638695	cattle_inside
0.678647	cattle_inside
0.526528	cattle_inside
0.776857	cattle_inside
0.500841	cattle_inside
0.521899	cattle_inside
0.464471	cattle_inside
0.461524	cattle_inside
0.620541	cattle_inside
0.580955	cattle_inside
0.532417	cattle_inside
0.48926	cattle_inside
0.526704	cattle_inside
0.462181	cattle_inside
0.499163	cattle_inside
0.566121	cattle_inside
0.681086	cattle_inside
0.502115	cattle_inside
0.586386	cattle_inside
0.644264	cattle_inside
0.660493	cattle_inside
0.561357	cattle_inside
0.658419	cattle_inside
0.507475	cattle_inside
0.7056	cattle_inside
0.637956	cattle_inside
0.707013	cattle_inside
0.691622	cattle_inside
0.704269	cattle_inside
0.597526	cattle_inside
0.576049	cattle_inside
0.451754	cattle_inside
0.605304	cattle_inside
0.530861	cattle_inside
0.669982	cattle_inside
0.706948	cattle_inside
0.661946	cattle_inside
0.70844	cattle_inside
0.526924	cattle_inside
0.813303	cattle_inside
0.520133	cattle_inside
0.572415	cattle_inside
0.519947	cattle_inside
0.499398	cattle_inside
0.642672	cattle_inside
0.617312	cattle_inside
0.542977	cattle_inside
0.538076	cattle_inside
0.536374	cattle_inside
0.501966	cattle_inside
0.542881	cattle_inside
0.600739	cattle_inside
0.714918	cattle_inside
0.519037	cattle_inside
0.610614	cattle_inside
0.682452	cattle_inside
0.696537	cattle_inside
0.582139	cattle_inside
0.695098	cattle_inside
0.545557	cattle_inside
0.744883	cattle_inside
0.661929	cattle_inside
0.748333	cattle_inside
0.731405	cattle_inside
0.743464	cattle_inside
0.635586	cattle_inside
0.613263	cattle_inside
0.459116	cattle_inside
0.63059	cattle_inside
0.555627	cattle_inside
0.691676	cattle_inside
0.746866	cattle_inside
0.668911	cattle_inside
0.729859	cattle_inside
0.543416	cattle_inside
0.823413	cattle_inside
0.558186	cattle_inside
0.61467	cattle_inside
0.579022	cattle_inside
0.533157	cattle_inside
0.655489	cattle_inside
0.62599	cattle_inside
0.58018	cattle_inside
0.570709	cattle_inside
0.540162	cattle_inside
0.53356	cattle_inside
0.577455	cattle_inside
0.650812	cattle_inside
0.734015	cattle_inside
0.530813	cattle_inside
0.625032	cattle_inside
0.703581	cattle_inside
0.719343	cattle_inside
0.587194	cattle_inside
0.71724	cattle_inside
0.564082	cattle_inside
0.773191	cattle_inside
0.694585	cattle_inside
0.775427	cattle_inside
0.759317	cattle_inside
0.771036	cattle_inside
0.659926	cattle_inside
0.634014	cattle_inside
0.459178	cattle_inside
0.62656	cattle_inside
0.547394	cattle_inside
0.699564	cattle_inside
0.773824	cattle_inside
0.649193	cattle_inside
0.69902	cattle_inside
0.551387	cattle_inside
0.799531	cattle_inside
0.522664	cattle_inside
0.554302	cattle_inside
0.510804	cattle_inside
0.49709	cattle_inside
0.635172	cattle_inside
0.605287	cattle_inside
0.54637	cattle_inside
0.521063	cattle_inside
0.550628	cattle_inside
0.513487	cattle_inside
0.52365	cattle_inside
0.589708	cattle_inside
0.691935	cattle_inside
0.539242	cattle_inside
0.609067	cattle_inside
0.657488	cattle_inside
0.672964	cattle_inside
0.57764	cattle_inside
0.669914	cattle_inside
0.530358	cattle_inside
0.716807	cattle_inside
0.644337	cattle_inside
0.719858	cattle_inside
0.703198	cattle_inside
0.715334	cattle_inside
0.608845	cattle_inside
0.601211	cattle_inside
0.478414	cattle_inside
0.626596	cattle_inside
0.546921	cattle_inside
0.670154	cattle_inside
0.718429	cattle_inside
0.659605	cattle_inside
0.709348	cattle_inside
0.504511	cattle_inside
0.814754	cattle_inside
0.506324	cattle_inside
0.570027	cattle_inside
0.516549	cattle_inside
0.487499	cattle_inside
0.639219	cattle_inside
0.607981	cattle_inside
0.528498	cattle_inside
0.532368	cattle_inside
0.530089	cattle_inside
0.494524	cattle_inside
0.538312	cattle_inside
0.596951	cattle_inside
0.729304	cattle_inside
0.521487	cattle_inside
0.611804	cattle_inside
0.697089	cattle_inside
0.711852	cattle_inside
0.577941	cattle_inside
0.711474	cattle_inside
0.54941	cattle_inside
0.764049	cattle_inside
0.674197	cattle_inside
0.765364	cattle_inside
0.749173	cattle_inside
0.762045	cattle_inside
0.650921	cattle_inside
0.600803	cattle_inside
0.4461	cattle_inside
0.616178	cattle_inside
0.546895	cattle_inside
0.6927	cattle_inside
0.763633	cattle_inside
0.663424	cattle_inside
0.713377	cattle_inside
0.54031	cattle_inside
0.816362	cattle_inside
0.51915	cattle_inside
0.557048	cattle_inside
0.510926	cattle_inside
0.494762	cattle_inside
0.643777	cattle_inside
0.615521	cattle_inside
0.543171	cattle_inside
0.529598	cattle_inside
0.54983	cattle_inside
0.510131	cattle_inside
0.536839	cattle_inside
0.594535	cattle_inside
0.720483	cattle_inside
0.541152	cattle_inside
0.619671	cattle_inside
0.686112	cattle_inside
0.701678	cattle_inside
0.584437	cattle_inside
0.698353	cattle_inside
0.553203	cattle_inside
0.746834	cattle_inside
0.670185	cattle_inside
0.749938	cattle_inside
0.734167	cattle_inside
0.745354	cattle_inside
0.638167	cattle_inside
0.606095	cattle_inside
0.463517	cattle_inside
0.625228	cattle_inside
0.551391	cattle_inside
0.675568	cattle_inside
0.748441	cattle_inside
0.678462	cattle_inside
0.721364	cattle_inside
0.534771	cattle_inside
0.822696	cattle_inside
0.52193	cattle_inside
0.573417	cattle_inside
0.515632	cattle_inside
0.500408	cattle_inside
0.658646	cattle_inside
0.628462	cattle_inside
0.550961	cattle_inside
0.534204	cattle_inside
0.549664	cattle_inside
0.510255	cattle_inside
0.549282	cattle_inside
0.608593	cattle_inside
0.731272	cattle_inside
0.532011	cattle_inside
0.625721	cattle_inside
0.698881	cattle_inside
0.71448	cattle_inside
0.593714	cattle_inside
0.710978	cattle_inside
0.550739	cattle_inside
0.759061	cattle_inside
0.685014	cattle_inside
0.761699	cattle_inside
0.745153	cattle_inside
0.756954	cattle_inside
0.651134	cattle_inside
0.620561	cattle_inside
0.459901	cattle_inside
0.634837	cattle_inside
0.549549	cattle_inside
0.691272	cattle_inside
0.759575	cattle_inside
0.652408	cattle_inside
0.691844	cattle_inside
0.501923	cattle_inside
0.791449	cattle_inside
0.489885	cattle_inside
0.536166	cattle_inside
0.480558	cattle_inside
0.464407	cattle_inside
0.628139	cattle_inside
0.591515	cattle_inside
0.512101	cattle_inside
0.500864	cattle_inside
0.528649	cattle_inside
0.473125	cattle_inside
0.513188	cattle_inside
0.558448	cattle_inside
0.69624	cattle_inside
0.51497	cattle_inside
0.593384	cattle_inside
0.663992	cattle_inside
0.679303	cattle_inside
0.567666	cattle_inside
0.676735	cattle_inside
0.521651	cattle_inside
0.725879	cattle_inside
0.654364	cattle_inside
0.728745	cattle_inside
0.711276	cattle_inside
0.723741	cattle_inside
0.616497	cattle_inside
0.584844	cattle_inside
0.45337	cattle_inside
0.610211	cattle_inside
0.537722	cattle_inside
0.67744	cattle_inside
0.727043	cattle_inside
0.642347	cattle_inside
0.686944	cattle_inside
0.51067	cattle_inside
0.789536	cattle_inside
0.490825	cattle_inside
0.530363	cattle_inside
0.479781	cattle_inside
0.464183	cattle_inside
0.619269	cattle_inside
0.584801	cattle_inside
0.516785	cattle_inside
0.495891	cattle_inside
0.5171	cattle_inside
0.480453	cattle_inside
0.501275	cattle_inside
0.562584	cattle_inside
0.686812	cattle_inside
0.524327	cattle_inside
0.592376	cattle_inside
0.652881	cattle_inside
0.668368	cattle_inside
0.555672	cattle_inside
0.664517	cattle_inside
0.522721	cattle_inside
0.711732	cattle_inside
0.637598	cattle_inside
0.714597	cattle_inside
0.698106	cattle_inside
0.709854	cattle_inside
0.60389	cattle_inside
0.576728	cattle_inside
0.441197	cattle_inside
0.603929	cattle_inside
0.52411	cattle_inside
0.656588	cattle_inside
0.713295	cattle_inside
0.642342	cattle_inside
0.682995	cattle_inside
0.535068	cattle_inside
0.788762	cattle_inside
0.5116	cattle_inside
0.525564	cattle_inside
0.464156	cattle_inside
0.478705	cattle_inside
0.621195	cattle_inside
0.590844	cattle_inside
0.540626	cattle_inside
0.502248	cattle_inside
0.529823	cattle_inside
0.469816	cattle_inside
0.502915	cattle_inside
0.577507	cattle_inside
0.689647	cattle_inside
0.512632	cattle_inside
0.588354	cattle_inside
0.654908	cattle_inside
0.668673	cattle_inside
0.562536	cattle_inside
0.66707	cattle_inside
0.523099	cattle_inside
0.710319	cattle_inside
0.637324	cattle_inside
0.713204	cattle_inside
0.697106	cattle_inside
0.708934	cattle_inside
0.60331	cattle_inside
0.592087	cattle_inside
0.444284	cattle_inside
0.609099	cattle_inside
0.527627	cattle_inside
0.656483	cattle_inside
0.712129	cattle_inside
0.645334	cattle_inside
0.684187	cattle_inside
0.534394	cattle_inside
0.790644	cattle_inside
0.503114	cattle_inside
0.526113	cattle_inside
0.463519	cattle_inside
0.47156	cattle_inside
0.623428	cattle_inside
0.58534	cattle_inside
0.536149	cattle_inside
0.496175	cattle_inside
0.525321	cattle_inside
0.465743	cattle_inside
0.499477	cattle_inside
0.574123	cattle_inside
0.696623	cattle_inside
0.506935	cattle_inside
0.590909	cattle_inside
0.662638	cattle_inside
0.676491	cattle_inside
0.564059	cattle_inside
0.674507	cattle_inside
0.526068	cattle_inside
0.718698	cattle_inside
0.645306	cattle_inside
0.721533	cattle_inside
0.705348	cattle_inside
0.716968	cattle_inside
0.611627	cattle_inside
0.586976	cattle_inside
0.447857	cattle_inside
0.607215	cattle_inside
0.523419	cattle_inside
0.660199	cattle_inside
0.720331	cattle_inside
0.655689	cattle_inside
0.697681	cattle_inside
0.519562	cattle_inside
0.801514	cattle_inside
0.518749	cattle_inside
0.550998	cattle_inside
0.488655	cattle_inside
0.485754	cattle_inside
0.635733	cattle_inside
0.598316	cattle_inside
0.548531	cattle_inside
0.514485	cattle_inside
0.514749	cattle_inside
0.480256	cattle_inside
0.518471	cattle_inside
0.592307	cattle_inside
0.707377	cattle_inside
0.5092	cattle_inside
0.602222	cattle_inside
0.673451	cattle_inside
0.68897	cattle_inside
0.57146	cattle_inside
0.686586	cattle_inside
0.536461	cattle_inside
0.732054	cattle_inside
0.655791	cattle_inside
0.734952	cattle_inside
0.718462	cattle_inside
0.730096	cattle_inside
0.625569	cattle_inside
0.601076	cattle_inside
0.428414	cattle_inside
0.617843	cattle_inside
0.539067	cattle_inside
0.676755	cattle_inside
0.733536	cattle_inside
0.592612	cattle_inside
0.62207	cattle_inside
0.492646	cattle_inside
0.712913	cattle_inside
0.444616	cattle_inside
0.466195	cattle_inside
0.415757	cattle_inside
0.398097	cattle_inside
0.574377	cattle_inside
0.517523	cattle_inside
0.490052	cattle_inside
0.427182	cattle_inside
0.500381	cattle_inside
0.4395	cattle_inside
0.453207	cattle_inside
0.496822	cattle_inside
0.631567	cattle_inside
0.464214	cattle_inside
0.539647	cattle_inside
0.58247	cattle_inside
0.599547	cattle_inside
0.527676	cattle_inside
0.600635	cattle_inside
0.465286	cattle_inside
0.664862	cattle_inside
0.595196	cattle_inside
0.666298	cattle_inside
0.640758	cattle_inside
0.663102	cattle_inside
0.537482	cattle_inside
0.510475	cattle_inside
0.464545	cattle_inside
0.5546	cattle_inside
0.504075	cattle_inside
0.65786	cattle_inside
0.66218	cattle_inside
0.647385	cattle_inside
0.69393	cattle_inside
0.501447	cattle_inside
0.794651	cattle_inside
0.501365	cattle_inside
0.555652	cattle_inside
0.501842	cattle_inside
0.473891	cattle_inside
0.627879	cattle_inside
0.601506	cattle_inside
0.524482	cattle_inside
0.520051	cattle_inside
0.521871	cattle_inside
0.477488	cattle_inside
0.528238	cattle_inside
0.580398	cattle_inside
0.711651	cattle_inside
0.51075	cattle_inside
0.595271	cattle_inside
0.677181	cattle_inside
0.691836	cattle_inside
0.564491	cattle_inside
0.690164	cattle_inside
0.526678	cattle_inside
0.744581	cattle_inside
0.659612	cattle_inside
0.745547	cattle_inside
0.726323	cattle_inside
0.742269	cattle_inside
0.630689	cattle_inside
0.594016	cattle_inside
0.441966	cattle_inside
0.612331	cattle_inside
0.535876	cattle_inside
0.681765	cattle_inside
0.741236	cattle_inside
0.659066	cattle_inside
0.699587	cattle_inside
0.54668	cattle_inside
0.813615	cattle_inside
0.517202	cattle_inside
0.551199	cattle_inside
0.495455	cattle_inside
0.489368	cattle_inside
0.634318	cattle_inside
0.612628	cattle_inside
0.549626	cattle_inside
0.526899	cattle_inside
0.550035	cattle_inside
0.496083	cattle_inside
0.5277	cattle_inside
0.594783	cattle_inside
0.713859	cattle_inside
0.532264	cattle_inside
0.609183	cattle_inside
0.67999	cattle_inside
0.694696	cattle_inside
0.5807	cattle_inside
0.691964	cattle_inside
0.545211	cattle_inside
0.73851	cattle_inside
0.660521	cattle_inside
0.74121	cattle_inside
0.724661	cattle_inside
0.736538	cattle_inside
0.628933	cattle_inside
0.609494	cattle_inside
0.465388	cattle_inside
0.630882	cattle_inside
0.54586	cattle_inside
0.668627	cattle_inside
0.739778	cattle_inside
0.661525	cattle_inside
0.700746	cattle_inside
0.538717	cattle_inside
0.802696	cattle_inside
0.511574	cattle_inside
0.540835	cattle_inside
0.490247	cattle_inside
0.477818	cattle_inside
0.639051	cattle_inside
0.602899	cattle_inside
0.541412	cattle_inside
0.513353	cattle_inside
0.542789	cattle_inside
0.482073	cattle_inside
0.522394	cattle_inside
0.582603	cattle_inside
0.708721	cattle_inside
0.512759	cattle_inside
0.605223	cattle_inside
0.672092	cattle_inside
0.68648	cattle_inside
0.577966	cattle_inside
0.684017	cattle_inside
0.53877	cattle_inside
0.73593	cattle_inside
0.662917	cattle_inside
0.736815	cattle_inside
0.718374	cattle_inside
0.73324	cattle_inside
0.623986	cattle_inside
0.598247	cattle_inside
0.460863	cattle_inside
0.624188	cattle_inside
0.543522	cattle_inside
0.679293	cattle_inside
0.733242	cattle_inside
0.675889	cattle_inside
0.722095	cattle_inside
0.529346	cattle_inside
0.822292	cattle_inside
0.52382	cattle_inside
0.579252	cattle_inside
0.516655	cattle_inside
0.5056	cattle_inside
0.659472	cattle_inside
0.625076	cattle_inside
0.549271	cattle_inside
0.536636	cattle_inside
0.546168	cattle_inside
0.506162	cattle_inside
0.549437	cattle_inside
0.608541	cattle_inside
0.72706	cattle_inside
0.528216	cattle_inside
0.623267	cattle_inside
0.695088	cattle_inside
0.70966	cattle_inside
0.594595	cattle_inside
0.709059	cattle_inside
0.556294	cattle_inside
0.757543	cattle_inside
0.682897	cattle_inside
0.760128	cattle_inside
0.744661	cattle_inside
0.756424	cattle_inside
0.649425	cattle_inside
0.619541	cattle_inside
0.463814	cattle_inside
0.636806	cattle_inside
0.561836	cattle_inside
0.700164	cattle_inside
0.759581	cattle_inside
0.690075	cattle_inside
0.730331	cattle_inside
0.56457	cattle_inside
0.836071	cattle_inside
0.540745	cattle_inside
0.582475	cattle_inside
0.52804	cattle_inside
0.518283	cattle_inside
0.669523	cattle_inside
0.640965	cattle_inside
0.570348	cattle_inside
0.555089	cattle_inside
0.575692	cattle_inside
0.521353	cattle_inside
0.562005	cattle_inside
0.622977	cattle_inside
0.744417	cattle_inside
0.538289	cattle_inside
0.639939	cattle_inside
0.712154	cattle_inside
0.72669	cattle_inside
0.614291	cattle_inside
0.72483	cattle_inside
0.569488	cattle_inside
0.771739	cattle_inside
0.701134	cattle_inside
0.774593	cattle_inside
0.758584	cattle_inside
0.770169	cattle_inside
0.663908	cattle_inside
0.635576	cattle_inside
0.492217	cattle_inside
0.655243	cattle_inside
0.574228	cattle_inside
0.703724	cattle_inside
0.773098	cattle_inside
0.691583	cattle_inside
0.735573	cattle_inside
0.56248	cattle_inside
0.842644	cattle_inside
0.552871	cattle_inside
0.584549	cattle_inside
0.538824	cattle_inside
0.527142	cattle_inside
0.671056	cattle_inside
0.647091	cattle_inside
0.579531	cattle_inside
0.562269	cattle_inside
0.569772	cattle_inside
0.531732	cattle_inside
0.564719	cattle_inside
0.627662	cattle_inside
0.747573	cattle_inside
0.55301	cattle_inside
0.643691	cattle_inside
0.714046	cattle_inside
0.72896	cattle_inside
0.612313	cattle_inside
0.725174	cattle_inside
0.579337	cattle_inside
0.771627	cattle_inside
0.694777	cattle_inside
0.774302	cattle_inside
0.757683	cattle_inside
0.769155	cattle_inside
0.663982	cattle_inside
0.646515	cattle_inside
0.475772	cattle_inside
0.665618	cattle_inside
0.580377	cattle_inside
0.704396	cattle_inside
0.772017	cattle_inside
0.662013	cattle_inside
0.710933	cattle_inside
0.530707	cattle_inside
0.808932	cattle_inside
0.524049	cattle_inside
0.559637	cattle_inside
0.506807	cattle_inside
0.495076	cattle_inside
0.641622	cattle_inside
0.618654	cattle_inside
0.545128	cattle_inside
0.531791	cattle_inside
0.541099	cattle_inside
0.49758	cattle_inside
0.53759	cattle_inside
0.589254	cattle_inside
0.712725	cattle_inside
0.52725	cattle_inside
0.614082	cattle_inside
0.676641	cattle_inside
0.690864	cattle_inside
0.581666	cattle_inside
0.689193	cattle_inside
0.542356	cattle_inside
0.737915	cattle_inside
0.664746	cattle_inside
0.738793	cattle_inside
0.72291	cattle_inside
0.736025	cattle_inside
0.627727	cattle_inside
0.613094	cattle_inside
0.452016	cattle_inside
0.627853	cattle_inside
0.548723	cattle_inside
0.685057	cattle_inside
0.737809	cattle_inside
0.640757	cattle_inside
0.68931	cattle_inside
0.511856	cattle_inside
0.784239	cattle_inside
0.490482	cattle_inside
0.548068	cattle_inside
0.494314	cattle_inside
0.467012	cattle_inside
0.62642	cattle_inside
0.585455	cattle_inside
0.52749	cattle_inside
0.50799	cattle_inside
0.533146	cattle_inside
0.475269	cattle_inside
0.518386	cattle_inside
0.570403	cattle_inside
0.696164	cattle_inside
0.500453	cattle_inside
0.588661	cattle_inside
0.664621	cattle_inside
0.67889	cattle_inside
0.565071	cattle_inside
0.678846	cattle_inside
0.52154	cattle_inside
0.729867	cattle_inside
0.65453	cattle_inside
0.731512	cattle_inside
0.715757	cattle_inside
0.728381	cattle_inside
0.6192	cattle_inside
0.577285	cattle_inside
0.463761	cattle_inside
0.600013	cattle_inside
0.542754	cattle_inside
0.686834	cattle_inside
0.730987	cattle_inside
0.665543	cattle_inside
0.710711	cattle_inside
0.517926	cattle_inside
0.810863	cattle_inside
0.511458	cattle_inside
0.557239	cattle_inside
0.495281	cattle_inside
0.490809	cattle_inside
0.647141	cattle_inside
0.611319	cattle_inside
0.540601	cattle_inside
0.519721	cattle_inside
0.528808	cattle_inside
0.498719	cattle_inside
0.527397	cattle_inside
0.59126	cattle_inside
0.712993	cattle_inside
0.530789	cattle_inside
0.615448	cattle_inside
0.678851	cattle_inside
0.694368	cattle_inside
0.579441	cattle_inside
0.690906	cattle_inside
0.54914	cattle_inside
0.736666	cattle_inside
0.666032	cattle_inside
0.739232	cattle_inside
0.723088	cattle_inside
0.734399	cattle_inside
0.629831	cattle_inside
0.604432	cattle_inside
0.43312	cattle_inside
0.620615	cattle_inside
0.539741	cattle_inside
0.675466	cattle_inside
0.737564	cattle_inside
0.677415	cattle_inside
0.724533	cattle_inside
0.547526	cattle_inside
0.849474	cattle_inside
0.550351	cattle_inside
0.598203	cattle_inside
0.549796	cattle_inside
0.531773	cattle_inside
0.644707	cattle_inside
0.647108	cattle_inside
0.576043	cattle_inside
0.577298	cattle_inside
0.55715	cattle_inside
0.537248	cattle_inside
0.565244	cattle_inside
0.632411	cattle_inside
0.748367	cattle_inside
0.56464	cattle_inside
0.641053	cattle_inside
0.71493	cattle_inside
0.729277	cattle_inside
0.605008	cattle_inside
0.726507	cattle_inside
0.585244	cattle_inside
0.770956	cattle_inside
0.681377	cattle_inside
0.773825	cattle_inside
0.756987	cattle_inside
0.76914	cattle_inside
0.667329	cattle_inside
0.642087	cattle_inside
0.462134	cattle_inside
0.652576	cattle_inside
0.563617	cattle_inside
0.672039	cattle_inside
0.772165	cattle_inside
0.659439	cattle_inside
0.709516	cattle_inside
0.546862	cattle_inside
0.810242	cattle_inside
0.530289	cattle_inside
0.554328	cattle_inside
0.511941	cattle_inside
0.498988	cattle_inside
0.634813	cattle_inside
0.614054	cattle_inside
0.550925	cattle_inside
0.526741	cattle_inside
0.550856	cattle_inside
0.512371	cattle_inside
0.527192	cattle_inside
0.594904	cattle_inside
0.71175	cattle_inside
0.543795	cattle_inside
0.615466	cattle_inside
0.67848	cattle_inside
0.694018	cattle_inside
0.58507	cattle_inside
0.68973	cattle_inside
0.553633	cattle_inside
0.733152	cattle_inside
0.658993	cattle_inside
0.735279	cattle_inside
0.719722	cattle_inside
0.731333	cattle_inside
0.626205	cattle_inside
0.61605	cattle_inside
0.465795	cattle_inside
0.628284	cattle_inside
0.547594	cattle_inside
0.66398	cattle_inside
0.734419	cattle_inside
0.685209	cattle_inside
0.731345	cattle_inside
0.543703	cattle_inside
0.829178	cattle_inside
0.536106	cattle_inside
0.576695	cattle_inside
0.522455	cattle_inside
0.504302	cattle_inside
0.666365	cattle_inside
0.632964	cattle_inside
0.566892	cattle_inside
0.54095	cattle_inside
0.54805	cattle_inside
0.518233	cattle_inside
0.551397	cattle_inside
0.613935	cattle_inside
0.737545	cattle_inside
0.537939	cattle_inside
0.638273	cattle_inside
0.703249	cattle_inside
0.717711	cattle_inside
0.604774	cattle_inside
0.715491	cattle_inside
0.568416	cattle_inside
0.762404	cattle_inside
0.691342	cattle_inside
0.76436	cattle_inside
0.747793	cattle_inside
0.759929	cattle_inside
0.654416	cattle_inside
0.628675	cattle_inside
0.447721	cattle_inside
0.642968	cattle_inside
0.562429	cattle_inside
0.695085	cattle_inside
0.762204	cattle_inside
0.670185	cattle_inside
0.726729	cattle_inside
0.55866	cattle_inside
0.828685	cattle_inside
0.558531	cattle_inside
0.583668	cattle_inside
0.537824	cattle_inside
0.527814	cattle_inside
0.652167	cattle_inside
0.630806	cattle_inside
0.573438	cattle_inside
0.557558	cattle_inside
0.557024	cattle_inside
0.527853	cattle_inside
0.548561	cattle_inside
0.627004	cattle_inside
0.734102	cattle_inside
0.556764	cattle_inside
0.636142	cattle_inside
0.700173	cattle_inside
0.715612	cattle_inside
0.599696	cattle_inside
0.71209	cattle_inside
0.574321	cattle_inside
0.756996	cattle_inside
0.680299	cattle_inside
0.759741	cattle_inside
0.744203	cattle_inside
0.755437	cattle_inside
0.647348	cattle_inside
0.637729	cattle_inside
0.460135	cattle_inside
0.638164	cattle_inside
0.559495	cattle_inside
0.678582	cattle_inside
0.758383	cattle_inside
0.683755	cattle_inside
0.728432	cattle_inside
0.534163	cattle_inside
0.831034	cattle_inside
0.536958	cattle_inside
0.584205	cattle_inside
0.534191	cattle_inside
0.510566	cattle_inside
0.664758	cattle_inside
0.63374	cattle_inside
0.558892	cattle_inside
0.546274	cattle_inside
0.547893	cattle_inside
0.527667	cattle_inside
0.553114	cattle_inside
0.617229	cattle_inside
0.733777	cattle_inside
0.546859	cattle_inside
0.63505	cattle_inside
0.70143	cattle_inside
0.717217	cattle_inside
0.601789	cattle_inside
0.713055	cattle_inside
0.566816	cattle_inside
0.761932	cattle_inside
0.687274	cattle_inside
0.764072	cattle_inside
0.748187	cattle_inside
0.759647	cattle_inside
0.654342	cattle_inside
0.628956	cattle_inside
0.450113	cattle_inside
0.644457	cattle_inside
0.56426	cattle_inside
0.700911	cattle_inside
0.762372	cattle_inside
0.660098	cattle_inside
0.705706	cattle_inside
0.581877	cattle_inside
0.824835	cattle_inside
0.54859	cattle_inside
0.563564	cattle_inside
0.528822	cattle_inside
0.525432	cattle_inside
0.627286	cattle_inside
0.630841	cattle_inside
0.575517	cattle_inside
0.55219	cattle_inside
0.57275	cattle_inside
0.534393	cattle_inside
0.541853	cattle_inside
0.612783	cattle_inside
0.719188	cattle_inside
0.558979	cattle_inside
0.617962	cattle_inside
0.685453	cattle_inside
0.699265	cattle_inside
0.596098	cattle_inside
0.696793	cattle_inside
0.561497	cattle_inside
0.740011	cattle_inside
0.659134	cattle_inside
0.742273	cattle_inside
0.725896	cattle_inside
0.73791	cattle_inside
0.633841	cattle_inside
0.635244	cattle_inside
0.494219	cattle_inside
0.638457	cattle_inside
0.557596	cattle_inside
0.656123	cattle_inside
0.740834	cattle_inside
0.683853	cattle_inside
0.734358	cattle_inside
0.549853	cattle_inside
0.833886	cattle_inside
0.545511	cattle_inside
0.58007	cattle_inside
0.531911	cattle_inside
0.515573	cattle_inside
0.665357	cattle_inside
0.631711	cattle_inside
0.57051	cattle_inside
0.541759	cattle_inside
0.550335	cattle_inside
0.519405	cattle_inside
0.551868	cattle_inside
0.61849	cattle_inside
0.734219	cattle_inside
0.537845	cattle_inside
0.639097	cattle_inside
0.698879	cattle_inside
0.715418	cattle_inside
0.602746	cattle_inside
0.710959	cattle_inside
0.570428	cattle_inside
0.761449	cattle_inside
0.688484	cattle_inside
0.762735	cattle_inside
0.747211	cattle_inside
0.759474	cattle_inside
0.652497	cattle_inside
0.629464	cattle_inside
0.452945	cattle_inside
0.644457	cattle_inside
0.566611	cattle_inside
0.697988	cattle_inside
0.761265	cattle_inside
0.618777	cattle_inside
0.64803	cattle_inside
0.526286	cattle_inside
0.749827	cattle_inside
0.472857	cattle_inside
0.485671	cattle_inside
0.438249	cattle_inside
0.426664	cattle_inside
0.584916	cattle_inside
0.547966	cattle_inside
0.515569	cattle_inside
0.463181	cattle_inside
0.523427	cattle_inside
0.464088	cattle_inside
0.466857	cattle_inside
0.521268	cattle_inside
0.64675	cattle_inside
0.495489	cattle_inside
0.556209	cattle_inside
0.611436	cattle_inside
0.625885	cattle_inside
0.545402	cattle_inside
0.622296	cattle_inside
0.4988	cattle_inside
0.678238	cattle_inside
0.610259	cattle_inside
0.680475	cattle_inside
0.663621	cattle_inside
0.676731	cattle_inside
0.565147	cattle_inside
0.538143	cattle_inside
0.462773	cattle_inside
0.572118	cattle_inside
0.518717	cattle_inside
0.644128	cattle_inside
0.67916	cattle_inside
0.649228	cattle_inside
0.688146	cattle_inside
0.521307	cattle_inside
0.791444	cattle_inside
0.489188	cattle_inside
0.541089	cattle_inside
0.487245	cattle_inside
0.462002	cattle_inside
0.628096	cattle_inside
0.584614	cattle_inside
0.527585	cattle_inside
0.497795	cattle_inside
0.538378	cattle_inside
0.475841	cattle_inside
0.513818	cattle_inside
0.566757	cattle_inside
0.699451	cattle_inside
0.497899	cattle_inside
0.596913	cattle_inside
0.668637	cattle_inside
0.685087	cattle_inside
0.571529	cattle_inside
0.682699	cattle_inside
0.527984	cattle_inside
0.729647	cattle_inside
0.658245	cattle_inside
0.732049	cattle_inside
0.716295	cattle_inside
0.728135	cattle_inside
0.622857	cattle_inside
0.581009	cattle_inside
0.474086	cattle_inside
0.606564	cattle_inside
0.539887	cattle_inside
0.683583	cattle_inside
0.731112	cattle_inside
0.658015	cattle_inside
0.707741	cattle_inside
0.521623	cattle_inside
0.811771	cattle_inside
0.517014	cattle_inside
0.556505	cattle_inside
0.516125	cattle_inside
0.488998	cattle_inside
0.636421	cattle_inside
0.610593	cattle_inside
0.538208	cattle_inside
0.526569	cattle_inside
0.533311	cattle_inside
0.514988	cattle_inside
0.524623	cattle_inside
0.589102	cattle_inside
0.714192	cattle_inside
0.54327	cattle_inside
0.616124	cattle_inside
0.678741	cattle_inside
0.693977	cattle_inside
0.578427	cattle_inside
0.690007	cattle_inside
0.551535	cattle_inside
0.738607	cattle_inside
0.658547	cattle_inside
0.738845	cattle_inside
0.723081	cattle_inside
0.736165	cattle_inside
0.628309	cattle_inside
0.602426	cattle_inside
0.440204	cattle_inside
0.62166	cattle_inside
0.542336	cattle_inside
0.666491	cattle_inside
0.737567	cattle_inside
0.645943	cattle_inside
0.69111	cattle_inside
0.498621	cattle_inside
0.801409	cattle_inside
0.509823	cattle_inside
0.572993	cattle_inside
0.531784	cattle_inside
0.481049	cattle_inside
0.619705	cattle_inside
0.590593	cattle_inside
0.540865	cattle_inside
0.532326	cattle_inside
0.499915	cattle_inside
0.517093	cattle_inside
0.526432	cattle_inside
0.594214	cattle_inside
0.702943	cattle_inside
0.526368	cattle_inside
0.600712	cattle_inside
0.670308	cattle_inside
0.686552	cattle_inside
0.5649	cattle_inside
0.683223	cattle_inside
0.549825	cattle_inside
0.732998	cattle_inside
0.645523	cattle_inside
0.734845	cattle_inside
0.718908	cattle_inside
0.730959	cattle_inside
0.623886	cattle_inside
0.588075	cattle_inside
0.416882	cattle_inside
0.60156	cattle_inside
0.530937	cattle_inside
0.66944	cattle_inside
0.733569	cattle_inside
0.671684	cattle_inside
0.719414	cattle_inside
0.531491	cattle_inside
0.818284	cattle_inside
0.529258	cattle_inside
0.572408	cattle_inside
0.513603	cattle_inside
0.495996	cattle_inside
[truncated: 352 more rows]

## Sheet: Fig 5d
Source data for figure 5d
SampleID	Coyote1	Coyote2	Coyote3	inside_swine	outside_swine	Soil1	Soil2	Soil3	Soil4	Soil5	Soil6	Water2	Water3	Water4	Water5	Water6	Unknown
KM1679	0	0.0001	0.0122	0.1658	0	0	0.0412	0	0	0.0023	0	0	0	0	0	0	0.7784
KM1680	0	0.0017	0.0255	0.0808	0	0	0.0001	0	0	0.0473	0	0	0	0	0	0	0.8446
KM1681	0	0.0003	0.0131	0.1265	0	0	0.0361	0	0.0003	0.0009	0	0	0	0	0	0	0.8228
KM1682	0	0	0.0171	0.1421	0	0	0.0027	0	0	0.0002	0	0	0	0	0	0	0.8379
KM1683	0	0	0.0068	0.1112	0	0	0.0003	0	0	0.0411	0	0	0	0	0	0	0.8406
KM1684	0	0.0001	0.0225	0.1111	0	0	0.0048	0.0002	0	0.0126	0	0	0	0	0	0	0.8487
KM1685	0	0.0098	0.0132	0.0746	0.0001	0	0	0	0	0.0001	0	0	0	0	0	0	0.9022
KM1686	0	0	0.0296	0.0655	0	0	0.0042	0	0	0.0581	0	0	0	0	0	0	0.8426
KM1687	0	0	0.0099	0.102	0	0	0.0004	0	0	0	0	0	0	0	0	0	0.8877
KM1688	0	0	0.0207	0.1077	0	0	0.0006	0	0	0.0006	0	0.0002	0	0	0	0	0.8702
KM1689	0	0	0.0223	0.0843	0	0	0	0	0	0.0001	0	0	0	0	0	0	0.8933
KM1690	0	0	0.0143	0.1257	0.0003	0	0.0058	0	0.0002	0.0035	0	0	0	0	0	0	0.8502
KM1691	0	0.0001	0.0241	0.1265	0	0	0	0	0.0001	0.0317	0	0	0	0	0	0	0.8175
KM1692	0	0	0.0166	0.1167	0	0	0.0335	0	0	0.0013	0	0	0	0	0	0	0.8319
KM1693	0	0	0.0253	0.1269	0.0006	0	0.0161	0	0	0	0	0	0	0	0	0	0.8311
KM1694	0	0	0.0122	0.1247	0	0	0.0076	0	0	0.0021	0	0	0	0	0	0	0.8534
KM1695	0	0.0014	0.0149	0.1942	0	0.0001	0.0086	0	0	0.0423	0	0	0	0	0	0	0.7385
KM1696	0	0	0.0306	0.1031	0	0	0	0.0002	0	0	0	0	0	0	0	0	0.8661
KM1697	0	0.0025	0.0234	0.1327	0	0	0	0	0.0003	0	0	0	0	0	0	0	0.8411
KM1698	0	0	0.0126	0.137	0.0002	0	0.0011	0	0	0.004	0	0	0	0	0	0	0.8451
KM1699	0	0	0.0046	0.1334	0	0	0	0	0	0	0	0	0	0	0	0	0.862
KM1700	0	0	0.0052	0.0929	0	0	0	0	0	0.0001	0	0	0	0	0	0	0.9018
KM1701	0	0	0.0259	0.073	0	0	0	0	0	0	0	0	0	0	0	0	0.9011
KM1702	0	0	0.0181	0.106	0.0001	0	0	0.0009	0	0.0087	0	0	0	0	0	0	0.8662
KM1703	0	0	0.0304	0.1177	0	0	0.0074	0.0002	0	0.0079	0	0	0	0	0	0	0.8364
KM1704	0	0.0005	0.0185	0.0942	0	0	0.002	0	0.0001	0.0012	0	0	0	0	0	0	0.8835
KM1705	0	0	0.0076	0.1136	0	0	0.0063	0	0	0.0015	0	0	0	0	0	0	0.871
KM1706	0	0.0001	0.0191	0.1166	0	0	0.0042	0.0001	0	0.0122	0	0.0001	0	0	0	0	0.8476
KM1707	0	0	0.0139	0.0993	0	0	0.0001	0	0.0001	0	0	0	0	0	0	0	0.8866
KM1708	0	0.0001	0.0115	0.0982	0	0	0.0024	0	0	0.0059	0	0	0	0	0	0	0.8819
KM1709	0	0.0002	0.0136	0.0677	0	0	0	0	0	0	0	0	0.0001	0	0	0	0.9184
KM1710	0	0	0.0271	0.131	0	0	0.0006	0	0	0.0258	0	0	0	0	0	0	0.8155
KM1711	0	0	0.0156	0.0985	0	0	0	0	0	0	0	0	0	0	0	0	0.8859
KM1712	0	0	0.0244	0.1563	0	0.0002	0.0165	0	0	0	0	0.0001	0	0	0	0	0.8025
KM1713	0	0.0001	0.0206	0.1058	0	0	0	0	0	0	0	0	0	0	0	0	0.8735
KM1714	0	0	0.0125	0.1312	0	0	0.0002	0.0001	0	0	0	0	0	0	0	0	0.856
KM1715	0	0	0	0.1182	0	0	0.0142	0	0	0.0115	0	0	0	0	0	0	0.8561
KM1716	0	0	0.0172	0.1194	0	0	0	0	0	0.0138	0	0	0.0001	0	0	0	0.8495
KM1717	0	0	0.0186	0.1016	0	0	0.0001	0.0001	0	0	0	0	0	0	0	0	0.8796
KM1718	0	0	0.0202	0.1516	0	0	0.0141	0	0	0	0	0	0	0	0	0	0.8141
KM1719	0	0	0.026	0.0779	0	0	0	0	0	0.0021	0	0	0	0	0	0	0.894
KM1720	0	0	0	0.1202	0	0.0002	0.0089	0	0	0	0	0	0	0	0	0	0.8707
KM1721	0	0.0004	0.0009	0.131	0.0001	0	0	0	0	0	0	0	0	0	0	0	0.8676
KM1722	0	0	0.0151	0.1423	0	0	0	0	0	0	0	0	0	0	0	0	0.8426
KM1723	0	0.0033	0.0148	0.0875	0	0	0.0005	0	0	0.0001	0	0	0	0	0	0	0.8938
KM1724	0	0	0.0169	0.1004	0	0	0.0001	0	0	0.0007	0	0	0	0	0	0	0.8819
KM1725	0	0	0.0079	0.1384	0	0	0.0014	0.0003	0	0	0	0	0	0	0	0	0.852
average	0	0.000440426	0.0164489	0.114532	2.97872e-05	1.06383e-05	0.00515106	4.46809e-05	2.34043e-05	0.00722766	0	8.51064e-06	4.25532e-06	0	0	0	0.856079
	Coyote1	Coyote2	Coyote3	FWCGA	FOCGA	Soil1	Soil2	Soil3	Soil4	Soil5	Soil6	Water2	Water3	Water4	Water5	Water6	Unknown
average	0	0.000440426	0.0164489	0.114532	2.97872e-05	1.06383e-05	0.00515106	4.46809e-05	2.34043e-05	0.00722766	0	8.51064e-06	4.25532e-06	0	0	0	0.856079
	0	0.0440426	1.64489	11.4532	0.00297872	0.00106383	0.515106	0.00446809	0.00234043	0.722766	0	0.000851064	0.000425532	0	0	0	85.6079

## Sheet: Fig 5e
Source data for figure 5e
SampleID	Cattle	Coyote1	Coyote2	Coyote3	outside_swine	Soil1	Soil2	Soil3	Soil4	Soil5	Soil6	Water2	Water3	Water4	Water5	Water6	Unknown
KM1639	0.0002	0	0.0114	0.0004	0.8253	0	0	0.0002	0.0006	0.0011	0.0001	0	0	0.0001	0	0	0.1606
KM1640	0	0	0	0	0.784	0	0	0	0	0	0	0	0	0	0	0	0.216
KM1641	0.0223	0	0	0	0.8316	0.0001	0	0	0	0	0	0	0	0	0	0	0.146
KM1642	0	0	0	0	0.3529	0	0	0	0	0	0	0	0	0	0	0	0.6471
KM1643	0.0199	0	0	0	0.7337	0	0	0	0	0	0	0	0	0	0	0	0.2464
KM1644	0.0041	0	0.0327	0.0106	0.649	0.006	0	0	0	0	0	0	0	0	0	0	0.2976
KM1645	0.0714	0	0	0	0.6998	0	0	0	0.0001	0	0	0	0	0	0	0	0.2287
KM1646	0.1934	0	0.0005	0	0.5789	0	0	0	0.0002	0	0	0	0	0	0	0	0.227
KM1647	0	0	0	0	0.7966	0	0	0	0	0	0	0	0	0	0	0	0.2034
KM1649	0.0235	0	0.0006	0	0.7246	0.0005	0	0	0.0123	0	0	0	0	0	0	0	0.2385
KM1650	0.0119	0	0	0	0.8546	0	0	0	0	0	0	0	0	0	0	0	0.1335
KM1651	0.0468	0	0	0	0.6242	0	0	0	0	0	0	0	0	0	0	0	0.329
KM1652	0.0021	0	0	0	0.8488	0	0	0	0	0	0	0	0	0	0	0	0.1491
KM1654	0.049	0	0.0052	0	0.7573	0	0	0	0	0	0	0	0	0	0	0	0.1885
KM1655	0.0355	0	0	0	0.8166	0	0	0	0	0	0	0	0	0	0	0	0.1479
KM1656	0.0013	0	0.0303	0.0284	0.7424	0	0	0	0	0	0	0	0	0	0	0	0.1976
KM1660	0	0	0.0003	0	0.969	0	0	0	0	0	0	0	0	0	0	0	0.0307
KM1661	0.0264	0	0	0	0.8563	0	0	0	0	0	0	0	0	0	0	0	0.1173
KM1663	0	0	0	0	0.8491	0	0	0	0	0	0	0	0	0	0	0	0.1509
KM1664	0.0002	0	0	0	0.9497	0.0003	0	0	0	0	0	0	0	0	0	0	0.0498
KM1665	0	0	0	0	0.9448	0	0	0	0	0	0	0	0	0	0	0	0.0552
KM1666	0.0004	0	0	0	0.8588	0	0	0	0	0	0	0	0	0	0	0	0.1408
KM1667	0	0	0	0	0.9669	0	0	0	0	0	0	0	0	0	0	0	0.0331
KM1731	0.0183	0	0	0	0.8661	0	0	0	0	0	0	0	0	0	0	0	0.1156
KM1733	0	0.9287	0	0	0.0711	0	0	0	0	0	0	0	0	0	0	0	0.0002
KM1735	0	0	0	0	0.8824	0	0	0	0	0	0	0	0	0	0	0	0.1176
KM1736	0	0.9226	0	0	0.0767	0	0	0	0	0.0001	0	0	0	0	0	0	0.0006
KM1738	0	0.873	0	0	0.127	0	0	0	0	0	0	0	0	0	0	0	0
KM1739	0	0.914	0	0	0.086	0	0	0	0	0	0	0	0	0	0	0	0
KM1740	0.0008	0	0	0	0.9379	0	0	0	0	0	0	0	0	0	0	0	0.0613
KM1741	0.0292	0	0.0001	0	0.7742	0.0012	0.0018	0.0005	0	0.0067	0	0	0	0	0	0.0001	0.1862
KM1742	0.0795	0	0.0056	0	0.7202	0	0	0	0	0	0	0	0	0	0	0	0.1947
KM1743	0.0129	0	0	0	0.6917	0	0	0	0	0	0	0	0	0	0	0	0.2954
KM1744	0	0	0	0	0.8602	0	0	0	0	0	0	0	0	0	0	0	0.1398
KM1746	0.0002	0	0.0001	0	0.8936	0	0	0	0	0	0	0	0	0	0	0	0.1061
KM1747	0	0.9194	0	0	0.0806	0	0	0	0	0	0	0	0	0	0	0	0
KM1748	0	0.9346	0	0.0001	0.0653	0	0	0	0	0	0	0	0	0	0	0	0
	0.0175486	0.148441	0.00234595	0.00106757	0.679673	0.000218919	4.86486e-05	1.89189e-05	0.000356757	0.000213514	2.7027e-06	0	0	2.7027e-06	0	2.7027e-06	0.150059
	Coyote1	Coyote2	Coyote3	Cattle	outside_swine	Soil1	Soil2	Soil3	Soil4	Soil5	Soil6	Water2	Water3	Water4	Water5	Water6	Unknown
average	0.148441	0.00234595	0.00106757	0.0175486	0.679673	0.000218919	4.86486e-05	1.89189e-05	0.000356757	0.000213514	2.7027e-06	0	0	2.7027e-06	0	2.7027e-06	0.150059
	14.8441	0.234595	0.106757	1.75486	67.9673	0.0218919	0.00486486	0.00189189	0.0356757	0.0213514	0.00027027	0	0	0.00027027	0	0.00027027	15.0059

## Sheet: Fig 5f
Source data for figure 5f
SampleID	Cattle	Coyote1	Coyote2	Coyote3	inside_swine	Soil1	Soil2	Soil3	Soil4	Soil5	Soil6	Water2	Water3	Water4	Water5	Water6	Unknown
KM1653	0	0	0	0	0.9295	0	0	0	0	0	0	0.0001	0	0	0	0	0.0704
KM1657	0	0	0	0	0.9777	0	0.0001	0	0	0	0	0	0	0	0	0	0.0222
KM1658	0	0	0.0004	0	0.9752	0	0	0	0	0	0	0	0	0	0	0	0.0244
KM1659	0	0	0	0	0.956	0	0	0	0	0	0	0	0	0	0	0	0.044
KM1662	0	0	0	0	0.9647	0	0	0	0	0	0	0	0	0	0	0	0.0353
KM1726	0	0.4142	0	0	0.5689	0	0.0001	0	0	0	0	0	0	0	0	0	0.0168
KM1727	0.0011	0	0	0	0.9408	0	0	0	0	0	0	0	0	0	0	0	0.0581
KM1728	0	0.3887	0	0	0.593	0	0	0	0	0	0	0	0	0	0	0	0.0183
KM1729	0	0.4213	0	0	0.5676	0	0	0	0	0	0	0	0	0.0001	0	0	0.011
KM1730	0	0.5236	0	0	0.4764	0	0	0	0	0	0	0	0	0	0	0	0
KM1732	0	0.8137	0	0	0.1863	0	0	0	0	0	0	0	0	0	0	0	0
KM1734	0	0.6412	0	0	0.3588	0	0	0	0	0	0	0	0	0	0	0	0
KM1737	0	0.8974	0	0	0.0929	0	0.009	0	0	0.0007	0	0	0	0	0	0	0
	8.46154e-05	0.315392	3.07692e-05	0	0.6606	0	0.000707692	0	0	5.38462e-05	0	7.69231e-06	0	7.69231e-06	0	0	0.0231154
	Coyote1	Coyote2	Coyote3	Cattle	FWCGA	Soil1	Soil2	Soil3	Soil4	Soil5	Soil6	Water2	Water3	Water4	Water5	Water6	Unknown
average	0.315392	3.07692e-05	0	8.46154e-05	0.6606	0	0.000707692	0	0	5.38462e-05	0	7.69231e-06	0	7.69231e-06	0	0	0.0231154
	31.5392	0.00307692	0	0.00846154	66.06	0	0.0707692	0	0	0.00538462	0	0.000769231	0	0.000769231	0	0	2.31154

## Sheet: Fig 6b
Source data for figure 6b
cattle-inside overlapped OTUs (n=67)		genus	family	order	Phylum
New.ReferenceOTU123	[u'k__Bacteria', u'p__Bacteroidetes', u'c__Bacteroidia', u'o__Bacteroidales', u'f__', u'g__', u's__']	unassigned	unassigned	Bacteroidales	Bacteroidetes		Firmicutes	55	0.820896
New.ReferenceOTU45	[u'k__Bacteria', u'p__Bacteroidetes', u'c__Bacteroidia', u'o__Bacteroidales', u'f__', u'g__', u's__']	unassigned	unassigned	Bacteroidales	Bacteroidetes		Bacteroidetes	6	0.0895522
New.ReferenceOTU140	[u'k__Bacteria', u'p__Bacteroidetes', u'c__Bacteroidia', u'o__Bacteroidales', u'f__[Paraprevotellaceae]', u'g__[Prevotella]', u's__']	[Prevotella]	[Paraprevotellaceae]	Bacteroidales	Bacteroidetes		Cyanobacteria	5	0.0746269
New.ReferenceOTU42	[u'k__Bacteria', u'p__Bacteroidetes', u'c__Bacteroidia', u'o__Bacteroidales', u'f__Prevotellaceae', u'g__Prevotella', u's__']	Prevotella	Prevotellaceae	Bacteroidales	Bacteroidetes		Elusimicrobia	1	0.0149254
New.ReferenceOTU55	[u'k__Bacteria', u'p__Bacteroidetes', u'c__Bacteroidia', u'o__Bacteroidales', u'f__S24-7', u'g__', u's__']	unassigned	f__S24-7	Bacteroidales	Bacteroidetes			67
New.ReferenceOTU76	[u'k__Bacteria', u'p__Bacteroidetes', u'c__Bacteroidia', u'o__Bacteroidales', u'f__S24-7', u'g__', u's__']	unassigned	f__S24-7	Bacteroidales	Bacteroidetes
AB506276.1.1515	[u'k__Bacteria', u'p__Cyanobacteria', u'c__4C0d-2', u'o__YS2', u'f__', u'g__', u's__']	unassigned	unassigned	o__YS2	Cyanobacteria
AB614740.1.1482	[u'k__Bacteria', u'p__Cyanobacteria', u'c__4C0d-2', u'o__YS2', u'f__', u'g__', u's__']	unassigned	unassigned	o__YS2	Cyanobacteria
CBEW010000180.8693.10203	[u'k__Bacteria', u'p__Cyanobacteria', u'c__4C0d-2', u'o__YS2', u'f__', u'g__', u's__']	unassigned	unassigned	o__YS2	Cyanobacteria
JQ084388.1.1483	[u'k__Bacteria', u'p__Cyanobacteria', u'c__4C0d-2', u'o__YS2', u'f__', u'g__', u's__']	unassigned	unassigned	o__YS2	Cyanobacteria
New.ReferenceOTU131	[u'k__Bacteria', u'p__Cyanobacteria', u'c__4C0d-2', u'o__YS2', u'f__', u'g__', u's__']	unassigned	unassigned	o__YS2	Cyanobacteria
GQ864254.1.1473	[u'k__Bacteria', u'p__Elusimicrobia', u'c__Elusimicrobia', u'o__Elusimicrobiales', u'f__Elusimicrobiaceae', u'g__', u's__']	unassigned	Elusimicrobiaceae	Elusimicrobiales	Elusimicrobia
KJ600949.1.1573	[u'k__Bacteria', u'p__Firmicutes', u'c__Bacilli', u'o__Bacillales', u'f__Bacillaceae', u'g__Bacillus', u's__']	Bacillus	Bacillaceae	Bacillales	Firmicutes
LC028864.1.1544	[u'k__Bacteria', u'p__Firmicutes', u'c__Bacilli', u'o__Bacillales', u'f__Bacillaceae', u'g__Bacillus', u's__']	Bacillus	Bacillaceae	Bacillales	Firmicutes
AQQB01000057.283.1820	[u'k__Bacteria', u'p__Firmicutes', u'c__Bacilli', u'o__Lactobacillales', u'f__Streptococcaceae', u'g__Streptococcus', u's__']	Streptococcus	Streptococcaceae	Lactobacillales	Firmicutes
DQ116004.1.1477	[u'k__Bacteria', u'p__Firmicutes', u'c__Clostridia', u'o__Clostridiales', u'f__', u'g__', u's__']	unassigned	unassigned	Clostridiales	Firmicutes
DQ394604.1.1560	[u'k__Bacteria', u'p__Firmicutes', u'c__Clostridia', u'o__Clostridiales', u'f__', u'g__', u's__']	unassigned	unassigned	Clostridiales	Firmicutes
DQ394661.1.1545	[u'k__Bacteria', u'p__Firmicutes', u'c__Clostridia', u'o__Clostridiales', u'f__', u'g__', u's__']	unassigned	unassigned	Clostridiales	Firmicutes
EF405418.1.1497	[u'k__Bacteria', u'p__Firmicutes', u'c__Clostridia', u'o__Clostridiales', u'f__', u'g__', u's__']	unassigned	unassigned	Clostridiales	Firmicutes
FJ880766.1.1484	[u'k__Bacteria', u'p__Firmicutes', u'c__Clostridia', u'o__Clostridiales', u'f__', u'g__', u's__']	unassigned	unassigned	Clostridiales	Firmicutes
FPLO01008568.16.1523	[u'k__Bacteria', u'p__Firmicutes', u'c__Clostridia', u'o__Clostridiales', u'f__', u'g__', u's__']	unassigned	unassigned	Clostridiales	Firmicutes
New.CleanUp.ReferenceOTU6900	[u'k__Bacteria', u'p__Firmicutes', u'c__Clostridia', u'o__Clostridiales', u'f__', u'g__', u's__']	unassigned	unassigned	Clostridiales	Firmicutes
New.CleanUp.ReferenceOTU8020	[u'k__Bacteria', u'p__Firmicutes', u'c__Clostridia', u'o__Clostridiales', u'f__', u'g__', u's__']	unassigned	unassigned	Clostridiales	Firmicutes
New.ReferenceOTU154	[u'k__Bacteria', u'p__Firmicutes', u'c__Clostridia', u'o__Clostridiales', u'f__', u'g__', u's__']	unassigned	unassigned	Clostridiales	Firmicutes
FJ880924.1.1487	[u'k__Bacteria', u'p__Firmicutes', u'c__Clostridia', u'o__Clostridiales', u'f__Christensenellaceae', u'g__', u's__']	unassigned	Christensenellaceae	Clostridiales	Firmicutes
LC028798.1.1527	[u'k__Bacteria', u'p__Firmicutes', u'c__Clostridia', u'o__Clostridiales', u'f__Clostridiaceae', u'g__Clostridium', u's__']	Clostridium	Clostridiaceae	Clostridiales	Firmicutes
AB506319.1.1532	[u'k__Bacteria', u'p__Firmicutes', u'c__Clostridia', u'o__Clostridiales', u'f__Lachnospiraceae', u'g__', u's__']	unassigned	Lachnospiraceae	Clostridiales	Firmicutes
AB626898.1.1500	[u'k__Bacteria', u'p__Firmicutes', u'c__Clostridia', u'o__Clostridiales', u'f__Lachnospiraceae', u'g__', u's__']	unassigned	Lachnospiraceae	Clostridiales	Firmicutes
LC028789.1.1534	[u'k__Bacteria', u'p__Firmicutes', u'c__Clostridia', u'o__Clostridiales', u'f__Lachnospiraceae', u'g__', u's__']	unassigned	Lachnospiraceae	Clostridiales	Firmicutes
New.ReferenceOTU147	[u'k__Bacteria', u'p__Firmicutes', u'c__Clostridia', u'o__Clostridiales', u'f__Lachnospiraceae', u'g__', u's__']	unassigned	Lachnospiraceae	Clostridiales	Firmicutes
DQ105656.1.1515	[u'k__Bacteria', u'p__Firmicutes', u'c__Clostridia', u'o__Clostridiales', u'f__Lachnospiraceae', u'g__Coprococcus', u's__']	Coprococcus	Lachnospiraceae	Clostridiales	Firmicutes
LC028833.1.1523	[u'k__Bacteria', u'p__Firmicutes', u'c__Clostridia', u'o__Clostridiales', u'f__Lachnospiraceae', u'g__Dorea', u's__']	Dorea	Lachnospiraceae	Clostridiales	Firmicutes
JFOF01000052.9721.11268	[u'k__Bacteria', u'p__Firmicutes', u'c__Clostridia', u'o__Clostridiales', u'f__Peptostreptococcaceae', u'g__', u's__']	unassigned	Peptostreptococcaceae	Clostridiales	Firmicutes
AB185517.1.1534	[u'k__Bacteria', u'p__Firmicutes', u'c__Clostridia', u'o__Clostridiales', u'f__Ruminococcaceae', u'g__', u's__']	unassigned	Ruminococcaceae	Clostridiales	Firmicutes
AB506345.1.1524	[u'k__Bacteria', u'p__Firmicutes', u'c__Clostridia', u'o__Clostridiales', u'f__Ruminococcaceae', u'g__', u's__']	unassigned	Ruminococcaceae	Clostridiales	Firmicutes
AB506356.1.1529	[u'k__Bacteria', u'p__Firmicutes', u'c__Clostridia', u'o__Clostridiales', u'f__Ruminococcaceae', u'g__', u's__']	unassigned	Ruminococcaceae	Clostridiales	Firmicutes
DQ394651.1.1520	[u'k__Bacteria', u'p__Firmicutes', u'c__Clostridia', u'o__Clostridiales', u'f__Ruminococcaceae', u'g__', u's__']	unassigned	Ruminococcaceae	Clostridiales	Firmicutes
EU773276.1.1369	[u'k__Bacteria', u'p__Firmicutes', u'c__Clostridia', u'o__Clostridiales', u'f__Ruminococcaceae', u'g__', u's__']	unassigned	Ruminococcaceae	Clostridiales	Firmicutes
EU777305.1.1341	[u'k__Bacteria', u'p__Firmicutes', u'c__Clostridia', u'o__Clostridiales', u'f__Ruminococcaceae', u'g__', u's__']	unassigned	Ruminococcaceae	Clostridiales	Firmicutes
FJ848422.1.1512	[u'k__Bacteria', u'p__Firmicutes', u'c__Clostridia', u'o__Clostridiales', u'f__Ruminococcaceae', u'g__', u's__']	unassigned	Ruminococcaceae	Clostridiales	Firmicutes
GU304571.1.1509	[u'k__Bacteria', u'p__Firmicutes', u'c__Clostridia', u'o__Clostridiales', u'f__Ruminococcaceae', u'g__', u's__']	unassigned	Ruminococcaceae	Clostridiales	Firmicutes
KC163023.1.1526	[u'k__Bacteria', u'p__Firmicutes', u'c__Clostridia', u'o__Clostridiales', u'f__Ruminococcaceae', u'g__', u's__']	unassigned	Ruminococcaceae	Clostridiales	Firmicutes
KX672334.1.1394	[u'k__Bacteria', u'p__Firmicutes', u'c__Clostridia', u'o__Clostridiales', u'f__Ruminococcaceae', u'g__', u's__']	unassigned	Ruminococcaceae	Clostridiales	Firmicutes
LC028558.1.1520	[u'k__Bacteria', u'p__Firmicutes', u'c__Clostridia', u'o__Clostridiales', u'f__Ruminococcaceae', u'g__', u's__']	unassigned	Ruminococcaceae	Clostridiales	Firmicutes
LC028593.1.1521	[u'k__Bacteria', u'p__Firmicutes', u'c__Clostridia', u'o__Clostridiales', u'f__Ruminococcaceae', u'g__', u's__']	unassigned	Ruminococcaceae	Clostridiales	Firmicutes
LC028618.1.1521	[u'k__Bacteria', u'p__Firmicutes', u'c__Clostridia', u'o__Clostridiales', u'f__Ruminococcaceae', u'g__', u's__']	unassigned	Ruminococcaceae	Clostridiales	Firmicutes
LC028621.1.1521	[u'k__Bacteria', u'p__Firmicutes', u'c__Clostridia', u'o__Clostridiales', u'f__Ruminococcaceae', u'g__', u's__']	unassigned	Ruminococcaceae	Clostridiales	Firmicutes
LC028664.1.1523	[u'k__Bacteria', u'p__Firmicutes', u'c__Clostridia', u'o__Clostridiales', u'f__Ruminococcaceae', u'g__', u's__']	unassigned	Ruminococcaceae	Clostridiales	Firmicutes
LC028697.1.1523	[u'k__Bacteria', u'p__Firmicutes', u'c__Clostridia', u'o__Clostridiales', u'f__Ruminococcaceae', u'g__', u's__']	unassigned	Ruminococcaceae	Clostridiales	Firmicutes
LC028754.1.1521	[u'k__Bacteria', u'p__Firmicutes', u'c__Clostridia', u'o__Clostridiales', u'f__Ruminococcaceae', u'g__', u's__']	unassigned	Ruminococcaceae	Clostridiales	Firmicutes
LC028771.1.1511	[u'k__Bacteria', u'p__Firmicutes', u'c__Clostridia', u'o__Clostridiales', u'f__Ruminococcaceae', u'g__', u's__']	unassigned	Ruminococcaceae	Clostridiales	Firmicutes
LC028801.1.1523	[u'k__Bacteria', u'p__Firmicutes', u'c__Clostridia', u'o__Clostridiales', u'f__Ruminococcaceae', u'g__', u's__']	unassigned	Ruminococcaceae	Clostridiales	Firmicutes
New.ReferenceOTU4	[u'k__Bacteria', u'p__Firmicutes', u'c__Clostridia', u'o__Clostridiales', u'f__Ruminococcaceae', u'g__Faecalibacterium', u's__prausnitzii']	Faecalibacterium	Ruminococcaceae	Clostridiales	Firmicutes
AB606386.1.1498	[u'k__Bacteria', u'p__Firmicutes', u'c__Clostridia', u'o__Clostridiales', u'f__Ruminococcaceae', u'g__Oscillospira', u's__']	Oscillospira	Ruminococcaceae	Clostridiales	Firmicutes
AB627509.1.1525	[u'k__Bacteria', u'p__Firmicutes', u'c__Clostridia', u'o__Clostridiales', u'f__Ruminococcaceae', u'g__Oscillospira', u's__']	Oscillospira	Ruminococcaceae	Clostridiales	Firmicutes
BAGW01000037.287.1796	[u'k__Bacteria', u'p__Firmicutes', u'c__Clostridia', u'o__Clostridiales', u'f__Ruminococcaceae', u'g__Oscillospira', u's__']	Oscillospira	Ruminococcaceae	Clostridiales	Firmicutes
CWJP01000005.3412.4922	[u'k__Bacteria', u'p__Firmicutes', u'c__Clostridia', u'o__Clostridiales', u'f__Ruminococcaceae', u'g__Oscillospira', u's__']	Oscillospira	Ruminococcaceae	Clostridiales	Firmicutes
LC028730.1.1519	[u'k__Bacteria', u'p__Firmicutes', u'c__Clostridia', u'o__Clostridiales', u'f__Ruminococcaceae', u'g__Oscillospira', u's__']	Oscillospira	Ruminococcaceae	Clostridiales	Firmicutes
LAQZ01000049.1994.3490	[u'k__Bacteria', u'p__Firmicutes', u'c__Clostridia', u'o__Clostridiales', u'f__Ruminococcaceae', u'g__Ruminococcus', u's__']	Ruminococcus	Ruminococcaceae	Clostridiales	Firmicutes
EU475177.1.1317	[u'k__Bacteria', u'p__Firmicutes', u'c__Clostridia', u'o__Clostridiales', u'f__Veillonellaceae', u'g__Phascolarctobacterium', u's__']	Phascolarctobacterium	Veillonellaceae	Clostridiales	Firmicutes
EU776905.1.1410	[u'k__Bacteria', u'p__Firmicutes', u'c__Clostridia', u'o__Clostridiales', u'f__Veillonellaceae', u'g__Phascolarctobacterium', u's__']	Phascolarctobacterium	Veillonellaceae	Clostridiales	Firmicutes
HQ792622.1.1471	[u'k__Bacteria', u'p__Firmicutes', u'c__Clostridia', u'o__Clostridiales', u'f__Veillonellaceae', u'g__Phascolarctobacterium', u's__']	Phascolarctobacterium	Veillonellaceae	Clostridiales	Firmicutes
JN713316.1.1543	[u'k__Bacteria', u'p__Firmicutes', u'c__Clostridia', u'o__Clostridiales', u'f__Veillonellaceae', u'g__Phascolarctobacterium', u's__']	Phascolarctobacterium	Veillonellaceae	Clostridiales	Firmicutes
KC245244.1.1485	[u'k__Bacteria', u'p__Firmicutes', u'c__Clostridia', u'o__Clostridiales', u'f__Veillonellaceae', u'g__Phascolarctobacterium', u's__']	Phascolarctobacterium	Veillonellaceae	Clostridiales	Firmicutes
LC028605.1.1547	[u'k__Bacteria', u'p__Firmicutes', u'c__Clostridia', u'o__Clostridiales', u'f__Veillonellaceae', u'g__Phascolarctobacterium', u's__']	Phascolarctobacterium	Veillonellaceae	Clostridiales	Firmicutes
EU794086.1.1446	[u'k__Bacteria', u'p__Firmicutes', u'c__Clostridia', u'o__Clostridiales']	unassigned	unassigned	Clostridiales	Firmicutes
LC028876.1.1506	[u'k__Bacteria', u'p__Firmicutes', u'c__Clostridia', u'o__Clostridiales']	unassigned	unassigned	Clostridiales	Firmicutes

## Sheet: Fig 6d
Source data for figure 6d
OTUs	genus	family	order	phylum
EU772171.1.1371	Adlercreutzia	Coriobacteriaceae	Coriobacteriales	Actinobacteria	EU772171.1.1371	k__Bacteria; p__Actinobacteria; c__Coriobacteriia; o__Coriobacteriales; f__Coriobacteriaceae; g__Adlercreutzia; s__
EU381832.1.1457	SHD-231	Anaerolinaceae	Anaerolineales	Chloroflexi	EU381832.1.1457	k__Bacteria; p__Chloroflexi; c__Anaerolineae; o__Anaerolineales; f__Anaerolinaceae; g__SHD-231; s__
KJ600949.1.1573		Unassigned	Bacillales	Firmicutes	KJ600949.1.1573	k__Bacteria; p__Firmicutes; c__Bacilli; o__Bacillales; f__; g__; s__
HQ323426.1.1541	Bacillus	Bacillaceae	Bacillales	Firmicutes	HQ323426.1.1541	k__Bacteria; p__Firmicutes; c__Bacilli; o__Bacillales; f__Bacillaceae; g__Bacillus
LC028864.1.1544	Bacillus	Bacillaceae	Bacillales	Firmicutes	LC028864.1.1544	k__Bacteria; p__Firmicutes; c__Bacilli; o__Bacillales; f__Bacillaceae; g__Bacillus; s__
FJ848447.1.1529		Paenibacillaceae	Bacillales	Firmicutes	FJ848447.1.1529	k__Bacteria; p__Firmicutes; c__Bacilli; o__Bacillales; f__Paenibacillaceae; g__Paenibacillus; s__
EU474545.1.1386			Clostridiales	Firmicutes	EU474545.1.1386	k__Bacteria; p__Firmicutes; c__Clostridia; o__Clostridiales
EU474471.1.1402			Clostridiales	Firmicutes	EU474471.1.1402	k__Bacteria; p__Firmicutes; c__Clostridia; o__Clostridiales
GQ468579.1.1488			Clostridiales	Firmicutes	GQ468579.1.1488	k__Bacteria; p__Firmicutes; c__Clostridia; o__Clostridiales
AB506508.1.1539	Unassigned	Unassigned	Clostridiales	Firmicutes	AB506508.1.1539	k__Bacteria; p__Firmicutes; c__Clostridia; o__Clostridiales; f__; g__; s__
AB746647.1.1559	Unassigned	Unassigned	Clostridiales	Firmicutes	AB746647.1.1559	k__Bacteria; p__Firmicutes; c__Clostridia; o__Clostridiales; f__; g__; s__
DQ105658.1.1522	Unassigned	Unassigned	Clostridiales	Firmicutes	DQ105658.1.1522	k__Bacteria; p__Firmicutes; c__Clostridia; o__Clostridiales; f__; g__; s__
AY858424.1.1561	Unassigned	Unassigned	Clostridiales	Firmicutes	AY858424.1.1561	k__Bacteria; p__Firmicutes; c__Clostridia; o__Clostridiales; f__; g__; s__
DQ394601.1.1564	Unassigned	Unassigned	Clostridiales	Firmicutes	DQ394601.1.1564	k__Bacteria; p__Firmicutes; c__Clostridia; o__Clostridiales; f__; g__; s__
EU474431.1.1383	Unassigned	[Mogibacteriaceae]	Clostridiales	Firmicutes	EU474431.1.1383	k__Bacteria; p__Firmicutes; c__Clostridia; o__Clostridiales; f__[Mogibacteriaceae]; g__; s__
FJ685180.1.1412	Unassigned	Clostridiaceae	Clostridiales	Firmicutes	FJ685180.1.1412	k__Bacteria; p__Firmicutes; c__Clostridia; o__Clostridiales; f__Clostridiaceae; g__; s__
AB506131.1.1522		Lachnospiraceae	Clostridiales	Firmicutes	AB506131.1.1522	k__Bacteria; p__Firmicutes; c__Clostridia; o__Clostridiales; f__Lachnospiraceae
New.CleanUp.ReferenceOTU1186	Unassigned	Lachnospiraceae	Clostridiales	Firmicutes	New.CleanUp.ReferenceOTU1186	k__Bacteria; p__Firmicutes; c__Clostridia; o__Clostridiales; f__Lachnospiraceae; g__; s__
AB821757.1.1543	Anaerostipes	Lachnospiraceae	Clostridiales	Firmicutes	AB821757.1.1543	k__Bacteria; p__Firmicutes; c__Clostridia; o__Clostridiales; f__Lachnospiraceae; g__Anaerostipes; s__
AB185562.1.1541	Butyrivibrio	Lachnospiraceae	Clostridiales	Firmicutes	AB185562.1.1541	k__Bacteria; p__Firmicutes; c__Clostridia; o__Clostridiales; f__Lachnospiraceae; g__Butyrivibrio; s__
JX095490.1.1395	Dorea	Lachnospiraceae	Clostridiales	Firmicutes	JX095490.1.1395	k__Bacteria; p__Firmicutes; c__Clostridia; o__Clostridiales; f__Lachnospiraceae; g__Dorea; s__
JFOF01000052.9721.11268	Unassigned	Peptostreptococcaceae	Clostridiales	Firmicutes	JFOF01000052.9721.11268	k__Bacteria; p__Firmicutes; c__Clostridia; o__Clostridiales; f__Peptostreptococcaceae; g__; s__
JMMB01000008.9370.10857	Unassigned	Peptostreptococcaceae	Clostridiales	Firmicutes	JMMB01000008.9370.10857	k__Bacteria; p__Firmicutes; c__Clostridia; o__Clostridiales; f__Peptostreptococcaceae; g__; s__
New.CleanUp.ReferenceOTU696	Unassigned	Isosphaeraceae	Gemmatales	Planctomycetes	New.CleanUp.ReferenceOTU696	k__Bacteria; p__Planctomycetes; c__Planctomycetia; o__Gemmatales; f__Isosphaeraceae; g__; s__
Firmicutes	21	0.875
Actinobacteria	1	0.0416667
Chloroflexi	1	0.0416667
Planctomycetes	1	0.0416667
total	24

[truncated: 1 more sheets: Fig 7a]
