# Supplementary material for: Transmission of antibiotic resistance at the wildlife-livestock interface
Source: Commun Biol. 2022 Jun 15;5:585. doi: 10.1038/s42003-022-03520-8 (PMC9200806; doi:10.1038/s42003-022-03520-8)
Supplement: Supplementary file 4 — Supplementary data2 [file 42003_2022_3520_MOESM4_ESM.xlsx]

## Sheet: Sheet1
Supplementary Data 2. Summary of the metagenomic sequencing in each sample
Sample	Type	Location of samplesa	Number of raw reads	Number of reads including otus	Observed_otus
KM1639	Feral swine	FWCGA	96601	42269	1161
KM1640	Feral swine	FWCGA	112439	50461	954
KM1641	Feral swine	FWCGA	87929	38517	1152
KM1642	Feral swine	FWCGA	72091	33206	1082
KM1643	Feral swine	FWCGA	84329	36291	1313
KM1644	Feral swine	FWCGA	76239	35153	907
KM1645	Feral swine	FWCGA	82855	37163	1376
KM1646	Feral swine	FWCGA	75142	34406	1427
KM1647	Feral swine	FWCGA	104417	46325	1027
KM1649	Feral swine	FWCGA	105583	46774	1508
KM1650	Feral swine	FWCGA	127831	55656	1279
KM1651	Feral swine	FWCGA	96567	43422	1653
KM1652	Feral swine	FWCGA	136367	57910	1230
KM1653	Feral swine	FOCGA	101435	44811	1378
KM1654	Feral swine	FWCGA	95470	42795	1207
KM1655	Feral swine	FWCGA	120358	54081	1459
KM1656	Feral swine	FWCGA	63110	29470	862
KM1657	Feral swine	FOCGA	93928	43720	695
KM1658	Feral swine	FOCGA	108085	51150	608
KM1659	Feral swine	FOCGA	108017	49957	1021
KM1660	Feral swine	FWCGA	92179	43684	569
KM1661	Feral swine	FWCGA	90637	37714	1450
KM1662	Feral swine	FOCGA	135235	60900	1174
KM1663	Feral swine	FWCGA	119021	50179	1348
KM1664	Feral swine	FWCGA	112302	51614	862
KM1665	Feral swine	FWCGA	114736	53698	779
KM1666	Feral swine	FWCGA	96259	41994	1094
KM1667	Feral swine	FWCGA	118130	54884	754
KM1726	Feral swine	FOCGA	116827	55556	703
KM1727	Feral swine	FOCGA	117855	53647	1331
KM1728	Feral swine	FOCGA	80250	37978	713
KM1729	Feral swine	FOCGA	94887	44933	647
KM1730	Feral swine	FOCGA	103972	48918	927
KM1731	Feral swine	FWCGA	111651	49919	1238
KM1732	Feral swine	FOCGA	157072	75888	693
KM1733	Feral swine	FWCGA	194918	92695	405
KM1734	Feral swine	FOCGA	242190	111478	790
KM1735	Feral swine	FWCGA	215349	95510	915
KM1736	Feral swine	FWCGA	231152	109316	349
KM1737	Feral swine	FOCGA	209692	100827	460
KM1738	Feral swine	FWCGA	206676	98613	573
KM1739	Feral swine	FWCGA	209932	99679	409
KM1740	Feral swine	FWCGA	143668	66428	1117
KM1741	Feral swine	FWCGA	161186	73646	1582
KM1742	Feral swine	FWCGA	185353	80488	1390
KM1743	Feral swine	FWCGA	151244	67177	1008
KM1744	Feral swine	FWCGA	164271	73379	1091
KM1746	Feral swine	FWCGA	237185	103890	945
KM1747	Feral swine	FWCGA	236877	109723	362
KM1748	Feral swine	FWCGA	240133	110850	328
KM1668	Soil	-	78022	34020	1665
KM1669	Soil	-	77302	33743	2876
KM1670	Soil	-	89026	35768	3801
KM1671	Soil	-	93653	41357	3448
KM1672	Soil	-	76925	35922	2630
KM1673	Soil	-	114290	50341	4062
KM1674	Water	-	88648	38543	1062
KM1675	Water	-	125466	56269	907
KM1676	Water	-	142606	64803	2094
KM1677	Water	-	99652	45985	1590
KM1678	Water	-	79358	35594	1201
KM1679	Cattle	-	102189	47031	1795
KM1680	Cattle	-	103766	47523	1844
KM1681	Cattle	-	77473	35422	1741
KM1682	Cattle	-	107914	49603	1788
KM1683	Cattle	-	129956	59093	2039
KM1684	Cattle	-	131225	61415	1801
KM1685	Cattle	-	134756	60747	1626
KM1686	Cattle	-	91939	40716	1796
KM1687	Cattle	-	119878	51308	1948
KM1688	Cattle	-	107983	45867	1900
KM1689	Cattle	-	82855	36417	2030
KM1690	Cattle	-	78227	34555	1969
KM1691	Cattle	-	90740	40214	1662
KM1692	Cattle	-	98041	43854	1829
KM1693	Cattle	-	85906	37958	1953
KM1694	Cattle	-	88340	39947	1894
KM1695	Cattle	-	48198	21216	1519
KM1696	Cattle	-	93105	41682	2008
KM1697	Cattle	-	133213	57505	1902
KM1698	Cattle	-	141954	60360	2020
KM1699	Cattle	-	125260	55119	2025
KM1700	Cattle	-	110828	49201	2053
KM1701	Cattle	-	121215	54756	1970
KM1702	Cattle	-	101229	46033	1710
KM1703	Cattle	-	107640	48720	1898
KM1704	Cattle	-	90123	40973	1840
KM1705	Cattle	-	107640	48368	1715
KM1706	Cattle	-	118507	54443	1541
KM1707	Cattle	-	107845	47749	2110
KM1708	Cattle	-	105069	49095	1597
KM1709	Cattle	-	141680	62388	2008
KM1710	Cattle	-	156078	68066	1570
KM1711	Cattle	-	129613	56812	1873
KM1712	Cattle	-	106474	47995	1667
KM1713	Cattle	-	113262	51331	1990
KM1714	Cattle	-	100921	45897	1592
KM1715	Cattle	-	101778	46250	1588
KM1716	Cattle	-	100955	45264	1920
KM1717	Cattle	-	104555	47056	1806
KM1718	Cattle	-	88374	40774	1666
KM1719	Cattle	-	90534	40820	1782
KM1720	Cattle	-	88169	40658	1760
KM1721	Cattle	-	114736	50118	1935
KM1722	Cattle	-	151724	65746	1726
KM1723	Cattle	-	127797	56833	2017
KM1724	Cattle	-	122655	55183	1983
KM1725	Cattle	-	117135	53964	1866
KM1749	Coyote	-	214354	99566	341
KM1750	Coyote	-	171538	75841	416
KM1751	Coyote	-	170578	75974	721
aThe location of samples was devided based on the grazing area of cattle included in this study
FWCGA: feral swine caught within the cattle grazing area
FOCGA: feral swine caught outside the cattle grazing area
