# Supplementary material for: Transmission of antibiotic resistance at the wildlife-livestock interface
Source: Commun Biol. 2022 Jun 15;5:585. doi: 10.1038/s42003-022-03520-8 (PMC9200806; doi:10.1038/s42003-022-03520-8)
Supplement: Supplementary file 5 — Supplementary data3 [file 42003_2022_3520_MOESM5_ESM.xlsx]

## Sheet: Cattle vs inside swine
Supplementary Data 3. Taxonomic classification of the overlapping OTUs between cattle and FWCGA
Shared genus	Family	Order	Phylum	Frequency
[Prevotella]	[Paraprevotellaceae]	Bacteroidales	Bacteroidetes	1
Prevotella	Prevotellaceae	Bacteroidales		1
unassigned	f__S24-7	Bacteroidales		2
unassigned	unassigned	Bacteroidales		2
unassigned	unassigned	o__YS2	Cyanobacteria	5
unassigned	Elusimicrobiaceae	Elusimicrobiales	Elusimicrobia	1
Bacillus	Bacillaceae	Bacillales	Firmicutes	2
Streptococcus	Streptococcaceae	Lactobacillales		1
Clostridium	Clostridiaceae	Clostridiales		1
unassigned	Christensenellaceae	Clostridiales		1
Coprococcus	Lachnospiraceae	Clostridiales		1
Dorea	Lachnospiraceae	Clostridiales		1
unassigned	Lachnospiraceae	Clostridiales		4
unassigned	Peptostreptococcaceae	Clostridiales		1
Faecalibacterium	Ruminococcaceae	Clostridiales		1
Oscillospira	Ruminococcaceae	Clostridiales		5
Ruminococcus	Ruminococcaceae	Clostridiales		1
unassigned	Ruminococcaceae	Clostridiales		19
Phascolarctobacterium	Veillonellaceae	Clostridiales		6
unassigned	unassigned	Clostridiales		11
