# Supplementary material for: Transmission of antibiotic resistance at the wildlife-livestock interface
Source: Commun Biol. 2022 Jun 15;5:585. doi: 10.1038/s42003-022-03520-8 (PMC9200806; doi:10.1038/s42003-022-03520-8)
Supplement: Supplementary file 6 — Supplementary data4 [file 42003_2022_3520_MOESM6_ESM.xlsx]

## Sheet: Sheet1
Supplementary Data 4. Taxonomic classification of the overlapping OTUs between cattle and coyote caught within cattle grazing area
Shared genus	Family	Order	Phylum	Frequency
Adlercreutzia	Coriobacteriaceae	Coriobacteriales	Actinobacteria	1
SHD-231	Anaerolinaceae	Anaerolineales	Chloroflexi	1
Bacillus	Bacillaceae	Bacillales	Firmicutes	2
unassigned	Paenibacillaceae	Bacillales		1
unassigned	unassigned	Bacillales		1
unassigned	[Mogibacteriaceae]	Clostridiales		1
unassigned	Clostridiaceae	Clostridiales		1
Anaerostipes	Lachnospiraceae	Clostridiales		1
Butyrivibrio	Lachnospiraceae	Clostridiales		1
Dorea	Lachnospiraceae	Clostridiales		1
unassigned	Lachnospiraceae	Clostridiales		2
unassigned	Peptostreptococcaceae	Clostridiales		2
unassigned	unassigned	Clostridiales		8
unassigned	Isosphaeraceae	Gemmatales	Planctomycetes	1
