# Supplementary material for: Transmission of antibiotic resistance at the wildlife-livestock interface
Source: Commun Biol. 2022 Jun 15;5:585. doi: 10.1038/s42003-022-03520-8 (PMC9200806; doi:10.1038/s42003-022-03520-8)
Supplement: Supplementary file 11 — Supplementary data9 [file 42003_2022_3520_MOESM11_ESM.xlsx]

## Sheet: Sheet1
Supplementary Data 9. Relative abundance of the major CRB and core-bacteria of feral swine in cattle
Taxonomy	KM1679	KM1680	KM1681	KM1682	KM1683	KM1684	KM1685	KM1686	KM1687	KM1688	KM1689	KM1690	KM1691	KM1692	KM1693	KM1694	KM1695	KM1696	KM1697	KM1698	KM1699	KM1700	KM1701	KM1702	KM1703	KM1704	KM1705	KM1706	KM1707	KM1708	KM1709	KM1710	KM1711	KM1712	KM1713	KM1714	KM1715	KM1716	KM1717	KM1718	KM1719	KM1720	KM1721	KM1722	KM1723	KM1724	KM1725
k__Bacteria;p__Bacteroidetes;c__Bacteroidia;o__Bacteroidales;f__Bacteroidaceae;g__5-7N15	0.0911581	0.0629133	0.0977706	0.0645192	0.0583318	0.0606461	0.149206	0.062252	0.0682033	0.0638579	0.0440204	0.0649443	0.0816645	0.0635273	0.0576705	0.0598904	0.0509163	0.0530418	0.0618742	0.0724542	0.0480351	0.0452012	0.0517665	0.0539864	0.0574816	0.0565369	0.0740128	0.0853958	0.0502551	0.098243	0.0536085	0.0615908	0.0618269	0.0952673	0.0563008	0.0659834	0.109248	0.0614491	0.0715568	0.0809087	0.0602683	0.0774136	0.0680616	0.0815228	0.0710372	0.0606934	0.0746269
k__Bacteria;p__Bacteroidetes;c__Bacteroidia;o__Bacteroidales;f__Bacteroidaceae;g__Bacteroides	0.0108162	0.0133667	0.0112885	0.00580956	0.00996599	0.0068959	0.0154449	0.00977706	0.0109106	0.0080767	0.00481768	0.0083601	0.0116191	0.00529001	0.0083601	0.0116664	0.00769885	0.00760438	0.00717929	0.00722653	0.0104383	0.014642	0.00977706	0.00760438	0.0209239	0.0100132	0.0068959	0.00462876	0.00684867	0.011194	0.00869072	0.00750992	0.00949367	0.00727376	0.00684867	0.0150671	0.0127999	0.00831287	0.0127527	0.0101077	0.0150198	0.0122331	0.0143114	0.0128944	0.012611	0.0067542	0.00878519
k__Bacteria;p__Bacteroidetes;c__Bacteroidia;o__Bacteroidales;f__Porphyromonadaceae;g__Parabacteroides	0.000283393	0.000141697	0.00042509	0.000472322	0.000377858	0.000141697	0.000755715	4.72e-05	0.00108634	0.000330625	0.000377858	0.000519554	0.000519554	0.000141697	0.000708483	0.000377858	0.000188929	0.000283393	4.72e-05	4.72e-05	0.000283393	0.000519554	4.72e-05	0.000708483	0.000755715	0.000377858	0.000614019	0.000188929	0.000330625	0.000283393	0	0.000377858	0.00042509	0.000283393	0.000236161	0.000991876	0.000661251	0.000330625	0.000377858	0.000141697	0.000566786	0.000755715	0.000377858	0.000141697	0.000188929	0	0.000141697
k__Bacteria;p__Bacteroidetes;c__Bacteroidia;o__Bacteroidales;f__Prevotellaceae;g__Prevotella	0.0014642	0.000519554	0.000991876	0.00311732	0.00212545	0.00160589	0.00226714	0.000755715	0.00250331	0.000991876	0.00108634	0.00042509	0.000897412	0.00113357	0.000850179	0.000377858	0.0184206	0.00590402	0.00103911	0.00571509	0.000897412	0.00103911	0.00127527	0.00273947	0.00236161	0.0014642	0.000802947	0.000661251	0.00179482	0.00141697	0.0013225	0.00122804	0.00269223	0.00377858	0.00103911	0.00321179	0.00231438	0.00188929	0.000614019	0.000236161	0.00628188	0.00226714	0.00174759	0.000850179	0.000944644	0.00165313	0.00136973
k__Bacteria;p__Bacteroidetes;c__Bacteroidia;o__Bacteroidales;f__S24-7;g__	0.0039675	0.00599849	0.00255054	0.00519554	0.00226714	0.0039675	0.00321179	0.00373134	0.00632911	0.00415643	0.00467599	0.00576233	0.00580956	0.0029284	0.002645	0.00420366	0.00349518	0.00240884	0.00288116	0.0014642	0.00212545	0.00307009	0.00576233	0.00358965	0.00221991	0.00571509	0.00311732	0.00670697	0.00510108	0.00434536	0.00330625	0.00420366	0.00614019	0.00316456	0.00377858	0.00311732	0.00415643	0.0029284	0.0055734	0.00585679	0.00599849	0.0082184	0.00273947	0.00481768	0.00514831	0.00207822	0.00500661
k__Bacteria;p__Cyanobacteria;c__4C0d-2;o__YS2;f__;g__	0.0142169	0.0161062	0.0108162	0.00637635	0.00826563	0.0083601	0.0200265	0.00595126	0.0102966	0.00939921	0.0176648	0.0121387	0.00930474	0.00694313	0.0125638	0.0125165	0.00925751	0.00732099	0.00831287	0.00798224	0.0114302	0.0106272	0.00590402	0.0039675	0.00571509	0.01587	0.00944644	0.00864349	0.0186095	0.0101077	0.0145947	0.00203098	0.0134612	0.0042509	0.0140752	0.00944644	0.0182316	0.00996599	0.0135556	0.00717929	0.00859626	0.0174759	0.016484	0.00991876	0.0117136	0.00883242	0.0123748
k__Bacteria;p__Firmicutes;c__Clostridia;o__Clostridiales;f__Ruminococcaceae;g__Oscillospira	0.0164368	0.0194124	0.027253	0.0185623	0.0228604	0.0185623	0.0161062	0.0201681	0.0150198	0.0210656	0.0176176	0.0174287	0.0253637	0.0208294	0.0237578	0.0133667	0.0176176	0.0104383	0.0170036	0.0182789	0.0168619	0.0152088	0.018515	0.0204043	0.0157756	0.0269224	0.0181372	0.0301341	0.0160117	0.0233799	0.0121859	0.0207822	0.0224353	0.0265917	0.016484	0.0213962	0.0171925	0.01587	0.016673	0.0144058	0.0198375	0.0206405	0.00826563	0.0130833	0.0132722	0.0186567	0.0136029
k__Bacteria;p__Firmicutes;c__Clostridia;o__Clostridiales;f__Ruminococcaceae;g__Ruminococcus	0.002645	0.00240884	0.00307009	0.00297563	0.00434536	0.00217268	0.00165313	0.00288116	0.00344795	0.00193652	0.002645	0.00250331	0.00193652	0.00307009	0.00406197	0.00377858	0.00283393	0.00344795	0.00373134	0.00443983	0.00207822	0.00368411	0.00221991	0.00273947	0.0029284	0.00288116	0.00136973	0.00236161	0.00170036	0.00184206	0.002645	0.00155866	0.00155866	0.00269223	0.00203098	0.00174759	0.00141697	0.0029284	0.00188929	0.00307009	0.00245607	0.002645	0.00387304	0.00198375	0.0013225	0.00302286	0.00184206
k__Bacteria;p__Firmicutes;c__Clostridia;o__Clostridiales;f__Veillonellaceae;g__Anaerovibrio	9.45e-05	0	0	4.72e-05	0	0	0	0	9.45e-05	0	0.000141697	4.72e-05	0	0	0	4.72e-05	0.000991876	0	0.000236161	0	0	0	0	0	0	0	4.72e-05	0	0	0	4.72e-05	0	0	0	0	0	0	4.72e-05	0	4.72e-05	0	0	9.45e-05	0	0	0	0
k__Bacteria;p__Firmicutes;c__Clostridia;o__Clostridiales;f__Veillonellaceae;g__Phascolarctobacterium	0.0562063	0.0412809	0.04983	0.0406197	0.0348574	0.0368883	0.0239467	0.0308899	0.0383998	0.0354241	0.0233327	0.0397695	0.0477517	0.0413754	0.0466182	0.0495466	0.0281504	0.0307954	0.0315983	0.0421783	0.0350463	0.0228131	0.0294729	0.0313149	0.037219	0.0399584	0.0458625	0.0354241	0.0283865	0.0349991	0.0238995	0.0347629	0.033157	0.0460042	0.0431702	0.033771	0.0580956	0.0369356	0.0447289	0.0546476	0.021963	0.0396278	0.0491215	0.0546476	0.0377385	0.03703	0.0478462
k__Bacteria;p__Firmicutes;c__Erysipelotrichi;o__Erysipelotrichales;f__Erysipelotrichaceae;g__RFN20	9.45e-05	0	0	0	4.72e-05	9.45e-05	9.45e-05	9.45e-05	0.000236161	0.000141697	9.45e-05	0.000236161	0	0	9.45e-05	4.72e-05	0	4.72e-05	4.72e-05	9.45e-05	0	0.000188929	0.000141697	0.000141697	9.45e-05	0	0	0	4.72e-05	9.45e-05	0.000188929	4.72e-05	9.45e-05	4.72e-05	0	0	0	4.72e-05	4.72e-05	0.000236161	0.000188929	9.45e-05	0.000330625	4.72e-05	0.000283393	0.000141697	0.000188929
k__Bacteria;p__Proteobacteria;c__Betaproteobacteria;o__Burkholderiales;f__Alcaligenaceae;g__Achromobacter	0	0	0	0	0	0	0	0	0	0	0	9.45e-05	0	0	0	0	0	0	0	0	0	0	0	0	0	0	0	0	0	0.000236161	0	0	0	0	0	0	0.000141697	0	0	0	0	0	0	0	0	0	0
k__Bacteria;p__Proteobacteria;c__Betaproteobacteria;o__Burkholderiales;f__Alcaligenaceae;g__Sutterella	0	9.45e-05	0	0.000236161	4.72e-05	0	9.45e-05	0.000283393	4.72e-05	0	4.72e-05	0	0	9.45e-05	0	0	0.000141697	0.000330625	0	0.000330625	0.000330625	0	4.72e-05	0	0	0	0.000188929	9.45e-05	0	4.72e-05	0.000188929	0.000141697	0	0	0	0.000141697	0.00113357	4.72e-05	0.000141697	9.45e-05	0.000236161	4.72e-05	9.45e-05	0.000802947	0	4.72e-05	9.45e-05
k__Bacteria;p__Proteobacteria;c__Gammaproteobacteria;o__Enterobacteriales;f__Enterobacteriaceae;g__Escherichia	0	0	0	0	0	0	0	0	0	0	0	0	0	0	0	0	0	0	0	0	0	0	0	0	0	0	0	0	0	0	4.72e-05	0	0	0	0	0	0	0	0	0	4.72e-05	0	0	0	0	0	0
k__Bacteria;p__Proteobacteria;c__Gammaproteobacteria;o__Pseudomonadales;f__Moraxellaceae;g__Acinetobacter	0	0	0	0	0	0	0	4.72e-05	0	0	0	0	0	4.72e-05	0	0	0	4.72e-05	4.72e-05	0	0	0	0	0	0	0	0	0	0	0	0	0	0	0	0	0	0	0	0	0	0	0	0	0	0	0	0
k__Bacteria;p__Proteobacteria;c__Gammaproteobacteria;o__Pseudomonadales;f__Pseudomonadaceae;g__Pseudomonas	0	0	0	0	0	0	0	0	0	0	0	0	0	0	0	0	9.45e-05	0	0	0	0	0	0	0	0	0	0	0	0	0	0	0	0	0	0	0	0	0	0	0	0	0	0	0	0	0	0
k__Bacteria;p__Proteobacteria;c__Gammaproteobacteria;o__Xanthomonadales;f__Xanthomonadaceae;g__Stenotrophomonas	0	0	0	0	0	0	0.000188929	0	0	0	0	0	0	0	0	0	0	0	0	0	0	0	0	0	0	0	0	0	0	0	0	0	0	0	0	0	0	0	0	0	0	0	0	0	0	0	0
