# Supplementary material for: Transmission of antibiotic resistance at the wildlife-livestock interface
Source: Commun Biol. 2022 Jun 15;5:585. doi: 10.1038/s42003-022-03520-8 (PMC9200806; doi:10.1038/s42003-022-03520-8)
Supplement: Supplementary file 12 — Supplementary data10 [file 42003_2022_3520_MOESM12_ESM.xlsx]

## Sheet: Sheet1
Supplementary Data 10. Relative abundance of the major CRB and core-bacteria of feral swine in FWCGA
Taxonomy	KM1639	KM1640	KM1641	KM1642	KM1643	KM1644	KM1645	KM1646	KM1647	KM1649	KM1650	KM1651	KM1652	KM1654	KM1655	KM1656	KM1660	KM1661	KM1663	KM1664	KM1665	KM1666	KM1667	KM1731
k__Bacteria;p__Bacteroidetes;c__Bacteroidia;o__Bacteroidales;f__Bacteroidaceae;g__5-7N15	0.00115411	0.00312288	0.0151392	0.00577054	0.0168364	0.00739986	0.0286151	0.0149695	0.00448065	0.0062797	0.00811269	0.0289206	0.0194162	0.011609	0.0132383	0.00190088	6.79e-05	0.00461643	0.00872369	0.000475221	0.000509165	0.00539715	0.000339443	0.0118126
k__Bacteria;p__Bacteroidetes;c__Bacteroidia;o__Bacteroidales;f__Bacteroidaceae;g__Bacteroides	0.0431093	0.0137814	0.0309233	0.0133401	0.0234895	0.0457909	0.00872369	0.0417515	0.0236253	0.0269857	0.0458927	0.0035981	0.0254582	0.0125933	0.0393075	0.0429056	0	0.00947047	0.00668703	0.00563476	0.00285132	0.00675492	0.00118805	0.00709437
k__Bacteria;p__Bacteroidetes;c__Bacteroidia;o__Bacteroidales;f__Porphyromonadaceae;g__Parabacteroides	0.0169722	0.00991174	0.00947047	0.00482009	0.0111677	0.00587237	0.00251188	0.0170401	0.0122539	0.0261371	0.0125933	0.00380176	0.0117108	0.00244399	0.0179566	0.00261371	0	0.00441276	0.00546504	0.00125594	0.000339443	0.0105906	6.79e-05	0.00363204
k__Bacteria;p__Bacteroidetes;c__Bacteroidia;o__Bacteroidales;f__Prevotellaceae;g__Prevotella	0.295791	0.156076	0.219348	0.156178	0.152512	0.12573	0.113035	0.125051	0.308147	0.121928	0.258079	0.0940597	0.212152	0.153327	0.164834	0.0381195	0.000407332	0.128988	0.213578	0.0550916	0.0490496	0.176001	0.0110998	0.185098
k__Bacteria;p__Bacteroidetes;c__Bacteroidia;o__Bacteroidales;f__S24-7;g__	0.0410048	0.0184997	0.0532926	0.0108282	0.0833333	0.00227427	0.0272234	0.00933469	0.0500339	0.0406993	0.0869654	0.0683299	0.129158	0.0677868	0.0470468	0.00967413	6.79e-05	0.0323489	0.0520027	0.0039036	0.00203666	0.0931432	0.00230822	0.0356076
k__Bacteria;p__Cyanobacteria;c__4C0d-2;o__YS2;f__;g__	0.0042091	0.00196877	0.0114392	0.00498982	0.0198235	0.000373388	0.0100815	0.0265105	0.00403938	0.0136796	0.0130346	0.0393754	0.0153428	0.00824847	0.0129328	0.000203666	0.000203666	0.0222675	0.00125594	0.00166327	0.00173116	0.00458248	0.000135777	0.00118805
k__Bacteria;p__Firmicutes;c__Clostridia;o__Clostridiales;f__Ruminococcaceae;g__Oscillospira	0.00115411	0.00312288	0.0151392	0.00577054	0.0168364	0.00739986	0.0286151	0.0149695	0.00448065	0.0062797	0.00811269	0.0289206	0.0194162	0.011609	0.0132383	0.00190088	6.79e-05	0.00461643	0.00872369	0.000475221	0.000509165	0.00539715	0.000339443	0.0118126
k__Bacteria;p__Firmicutes;c__Clostridia;o__Clostridiales;f__Ruminococcaceae;g__Ruminococcus	0.0211134	0.0715546	0.0144263	0.00186694	0.0176171	0.000101833	0.0270876	0.0042091	0.0392057	0.0136796	0.0318058	0.0276986	0.0263747	0.0166667	0.0355737	0.0126273	0	0.000882553	0.0053632	0.0026816	0.00254582	0.0170401	0.00135777	0.00227427
k__Bacteria;p__Firmicutes;c__Clostridia;o__Clostridiales;f__Veillonellaceae;g__Anaerovibrio	0.00828242	0.00257977	0.00336049	0.0015275	0.00271555	0.000203666	0.001222	0.0117787	0.00369993	0.00879158	0.00546504	0.00112016	0.00403938	6.79e-05	0.00431093	0.00190088	3.39e-05	0.00142566	0.000509165	0.000101833	0.00023761	0.00590631	0	0.000475221
k__Bacteria;p__Firmicutes;c__Clostridia;o__Clostridiales;f__Veillonellaceae;g__Phascolarctobacterium	0.0265784	0.0607943	0.0563815	0.018296	0.0785472	0.0473184	0.0614053	0.13666	0.0754582	0.0729464	0.0447047	0.0366259	0.0556008	0.0484386	0.0584182	0.0671419	6.79e-05	0.0168364	0.0356755	0.00532926	0.00217244	0.0541752	0.00312288	0.0147658
k__Bacteria;p__Firmicutes;c__Erysipelotrichi;o__Erysipelotrichales;f__Erysipelotrichaceae;g__RFN20	0	3.39e-05	0	0.000203666	0.000101833	0	3.39e-05	0.000101833	3.39e-05	0	0.000169722	3.39e-05	3.39e-05	0	6.79e-05	0	0	0.000101833	0.000203666	0	3.39e-05	0	0	0.000203666
k__Bacteria;p__Proteobacteria;c__Alphaproteobacteria;o__Rhizobiales;f__Brucellaceae;g__Ochrobactrum	0	0	0	0	0	0	0	3.39e-05	0	0.000339443	0	0.000407332	3.39e-05	0	0	0	3.39e-05	0	0	0	0	3.39e-05	0.000101833	0
k__Bacteria;p__Proteobacteria;c__Alphaproteobacteria;o__Rhizobiales;f__Rhizobiaceae;g__Rhizobium	0	0	0	0	0	0	0	0	0	0	6.79e-05	0	3.39e-05	0	0	0	0	0	0	0	0	0	0	0
k__Bacteria;p__Proteobacteria;c__Betaproteobacteria;o__Burkholderiales;f__Alcaligenaceae;g__Achromobacter	0	0	0	0	0	0	0	0	0	3.39e-05	0	6.79e-05	0	0	3.39e-05	0	0.00706042	0.00264766	0.00193483	0.00482009	0.0059742	0.000882553	0.00706042	0
k__Bacteria;p__Proteobacteria;c__Betaproteobacteria;o__Burkholderiales;f__Alcaligenaceae;g__Sutterella	0.0110998	0.00397149	0.0111677	0.00471826	0.0204684	0.043924	0.0208079	0.0162254	0.017074	0.0186354	0.021351	0.0269179	0.0178208	0.0200272	0.012831	0.0300407	0	0.0158859	0.0155465	0.00142566	0.000610998	0.0247454	0.000339443	0.0265105
k__Bacteria;p__Proteobacteria;c__Gammaproteobacteria;o__Enterobacteriales;f__Enterobacteriaceae;g__Escherichia	3.39e-05	0.000135777	0	0	0	3.39e-05	3.39e-05	0	3.39e-05	0	0	0	0	0	3.39e-05	0.00023761	0.000203666	0	3.39e-05	0.000271555	0.000169722	0	0.000407332	0
k__Bacteria;p__Proteobacteria;c__Gammaproteobacteria;o__Pseudomonadales;f__Moraxellaceae;g__Acinetobacter	3.39e-05	0.000135777	0	6.79e-05	0	0	0	3.39e-05	0	0.000135777	3.39e-05	0.000101833	0	0	0	0	0	0	0	3.39e-05	0	0	0	0
k__Bacteria;p__Proteobacteria;c__Gammaproteobacteria;o__Pseudomonadales;f__Pseudomonadaceae;g__Pseudomonas	6.79e-05	0	0	3.39e-05	6.79e-05	3.39e-05	6.79e-05	0.000169722	3.39e-05	0	3.39e-05	0.000135777	3.39e-05	3.39e-05	0.000101833	3.39e-05	0.116938	0.0330278	0.0186015	0.0732519	0.0752546	0.0137814	0.080482	0
k__Bacteria;p__Proteobacteria;c__Gammaproteobacteria;o__Xanthomonadales;f__Xanthomonadaceae;g__Stenotrophomonas	0	0	0	3.39e-05	0	0	0	0	0	0	0	3.39e-05	0	0	6.79e-05	0	0.00227427	0.000882553	0.000644942	0.00193483	0.00186694	0.000271555	0.00244399	0
