# Supplementary material for: Transmission of antibiotic resistance at the wildlife-livestock interface
Source: Commun Biol. 2022 Jun 15;5:585. doi: 10.1038/s42003-022-03520-8 (PMC9200806; doi:10.1038/s42003-022-03520-8)
Supplement: Supplementary file 13 — Supplementary data11 [file 42003_2022_3520_MOESM13_ESM.xlsx]

## Sheet: Sheet1
Supplementary Data 11. Relative abundance of the major CRB and core-bacteria of feral swine in FOCGA
Taxonomy	KM1653	KM1657	KM1658	KM1659	KM1662	KM1726	KM1727	KM1728	KM1729	KM1730	KM1732	KM1734	KM1737
k__Bacteria;p__Bacteroidetes;c__Bacteroidia;o__Bacteroidales;f__Bacteroidaceae;g__Bacteroides	0.0260692	0.000475221	0	0.00247794	0.0132383	0.000475221	0.0223693	0.000441276	0.000475221	0.00431093	0.0026816	0.010998	0.00135777
k__Bacteria;p__Bacteroidetes;c__Bacteroidia;o__Bacteroidales;f__Porphyromonadaceae;g__Parabacteroides	0.00811269	0.000101833	0	0.000712831	0.00173116	0.000135777	0.00661914	0.000203666	0.000271555	0.00407332	0.000882553	0.00332654	0.000203666
k__Bacteria;p__Bacteroidetes;c__Bacteroidia;o__Bacteroidales;f__Prevotellaceae;g__Prevotella	0.210964	0.00607603	0.00108622	0.0342498	0.0823829	0.00322471	0.132451	0.0086558	0.00522743	0.0891039	0.0394773	0.0898846	0.0071962
k__Bacteria;p__Bacteroidetes;c__Bacteroidia;o__Bacteroidales;f__S24-7;g__	0.0550238	0.000678887	3.39e-05	0.00291921	0.0140869	0.000203666	0.0209776	0.00125594	0.000509165	0.0153768	0.00285132	0.00339443	0.000305499
k__Bacteria;p__Cyanobacteria;c__4C0d-2;o__YS2;f__;g__	0.00261371	0.00023761	0.000101833	0.00166327	0.000475221	0.000373388	0.0045146	0.000101833	0.000169722	0.000916497	0.00319077	0.00519348	0.000305499
k__Bacteria;p__Firmicutes;c__Clostridia;o__Clostridiales;f__Ruminococcaceae;g__Oscillospira	0.0162254	0.000339443	3.39e-05	0.0065852	0.012831	0.000169722	0.026205	0.000475221	0.00023761	0.0126612	0.00159538	0.00230822	0.00023761
k__Bacteria;p__Firmicutes;c__Clostridia;o__Clostridiales;f__Ruminococcaceae;g__Ruminococcus	0.0168703	6.79e-05	0	0.0026816	0.00332654	0.000203666	0.0053632	0.00023761	0.000101833	0.00305499	0.00112016	0.00132383	0.000339443
k__Bacteria;p__Firmicutes;c__Clostridia;o__Clostridiales;f__Veillonellaceae;g__Anaerovibrio	0.0252885	6.79e-05	3.39e-05	0.000950441	0.00162933	0.000169722	0.00264766	0	0.000169722	0.00105227	0.00108622	0.00383571	0.000271555
k__Bacteria;p__Firmicutes;c__Clostridia;o__Clostridiales;f__Veillonellaceae;g__Phascolarctobacterium	0.0399864	0.000678887	0.000169722	0.00590631	0.0123557	0.000712831	0.0210115	0.00115411	0.00162933	0.02685	0.00291921	0.0267821	0.00125594
k__Bacteria;p__Proteobacteria;c__Alphaproteobacteria;o__Rhizobiales;f__Brucellaceae;g__Ochrobactrum	0	0	6.79e-05	0	0	0	0	0	0	0	0	0	0
k__Bacteria;p__Proteobacteria;c__Betaproteobacteria;o__Burkholderiales;f__Alcaligenaceae;g__Achromobacter	0	0.00549898	0.00607603	0.00604209	0.00274949	6.79e-05	3.39e-05	0	0.00023761	0	0	0	0
k__Bacteria;p__Proteobacteria;c__Betaproteobacteria;o__Burkholderiales;f__Alcaligenaceae;g__Sutterella	0.00485404	6.79e-05	0	0.000203666	0.000678887	0	0.000984386	3.39e-05	3.39e-05	0.000644942	0.000644942	0.00397149	0.000101833
k__Bacteria;p__Proteobacteria;c__Gammaproteobacteria;o__Enterobacteriales;f__Enterobacteriaceae;g__Escherichia	0	0.000169722	0.000169722	3.39e-05	0.000135777	0.000169722	0.000135777	0.000169722	0.000101833	0	0	0	0
k__Bacteria;p__Proteobacteria;c__Gammaproteobacteria;o__Pseudomonadales;f__Pseudomonadaceae;g__Pseudomonas	3.39e-05	0.108486	0.0903598	0.0947047	0.0683639	0.019518	0.00600815	0.0199253	0.0155804	0	0	0	3.39e-05
k__Bacteria;p__Proteobacteria;c__Gammaproteobacteria;o__Xanthomonadales;f__Xanthomonadaceae;g__Stenotrophomonas	0	0.00241005	0.00264766	0.00190088	0.000848608	6.79e-05	0	0.000203666	0.000101833	0	0	0	0
